# Supplementary material for: A gonadal gap junction INX-14/Notch GLP-1 signaling axis suppresses gut defense through an intestinal lysosome pathway
Source: Front Immunol. 2023 Oct 19;14:1249436. doi: 10.3389/fimmu.2023.1249436 (PMC10620905; doi:10.3389/fimmu.2023.1249436)
Supplement: Supplementary file 2 [file Table_1.xlsx]

## Sheet: statistics for survival assay
Table S1. Statistics for survival assay.
Strain (Genotype)	TD mean ± SEM (hours)	# Worms Scored	P value (Log-rank test)	Figure
wilde-type	92.40 ± 2.88	67		Figure 1A
inx-8 (gk42)	104.88 ± 2.16	59	p = 0.0055 vs wilde-type
wilde-type	92.88 ± 0.09	50		Figure 1B
inx-9 (gk293)	101.52 ± 0.11	49	p = 8.00 × 10-4 vs wilde-type
wilde-type	79.44 ± 1.92	54		Figure 1C
inx-14(ag17)	104.88 ± 3.12	65	p = 1.76 × 10-10 vs wilde-type
wilde-type	112.08 ± 3.12	42		Figure 1D
inx-19(ky634)	130.8 ± 5.04	32	p = 5.00 × 10-4 vs wilde-type
wilde-type	111.36 ± 2.40	49		Figure 1E
inx-21(ok2524)	106.32 ± 2.64	50	p = 0.2238 vs wilde-type
wilde-type	79.68 ± 1.68	45		Figure 1F
inx-22(tm1661)	92.64 ± 2.16	43	p = 6.60 × 10-6 vs wilde-type
wilde-type	120.24 ± 2.64	49		Figure 1G
che-7(ok3373)	96.72 ± 3.60	33	p = 1.80 × 10-5 vs wilde-type
wilde-type	108.72 ± 2.16	50		Figure 1H
eat-5(ad1402)	99.12 ± 2.88	34	p = 0.0221 vs wilde-type
wilde-type	96 ± 2.40	36		Figure 1I
unc-7(e5)	79.92 ± 1.92	29	p = 1.00 × 10-6 vs wilde-type
wilde-type	62.88 ± 1.68	47		Figure 1J
unc-9(e101)	61.2 ± 1.92	32	p = 0.559 vs wilde-type
wilde-type	84.48 ± 0.09	42		Figure 1K
inx-1(tm3524)	76.08 ± 1.20	63	p = 4.00 × 10-4 vs wilde-type
wilde-type	100.56 ± 2.40	64		Figure 1L
inx-2(ok376)	98.64 ± 2.88	51	p = 0.671 vs wilde-type
wilde-type	79.44 ± 1.92	54		Figure 1M
inx-5(ok1053)	73.68 ± 1.92	56	p = 0.0411 vs wilde-type
wilde-type	87.84 ± 2.16	54		Figure 1N
inx-6(rr5)	92.4 ± 2.16	36	p = 0.2759 vs wilde-type
wilde-type	99.36 ± 1.44	46		Figure 1O
inx-7(ok2319)	98.16 ± 2.40	41	p = 0.3889 vs wilde-type
wilde-type	89.76 ± 1.92	52		Figure 1P
inx-10(ok2714)	89.28 ± 1.92	51	p = 0.9773 vs wilde-type
wilde-type	111.6 ± 3.84	33		Figure 1Q
inx-11(ok2783)	111.12 ± 3.12	39	p = 0.975 vs wilde-type
wilde-type	85.2 ± 1.68	46		Figure 1R
inx-15(tm3394)	82.08 ± 1.536	43	p = 0.2085 vs wilde-type
wilde-type	92.4 ± 1.92	43		Figure 1S
inx-16(ox144)	86.64 ± 2.40	35	p = 0.1103 vs wilde-type
wilde-type	92.64 ± 2.16	40		Figure 1T
inx-17(tm3292)	91.92 ± 1.92	52	p = 0.8877 vs wilde-type
wilde-type	64.08 ± 1.68	47		Figure 1U
inx18(ok2454)	64.80 ± 1.68	35	p = 0.8184 vs wilde-type
wilde-type	112.08 ± 3.12	42		Figure 1V
inx-20(ok181)	109.92 ± 3.36	43	p = 0.8509 vs wilde-type
wilde-type + vector	126.96 ± 2.60	50		Figure 2F
wilde-type + inx-14 RNAi	241.20 ± 8.64	50	p = 1.04 × 10-22 vs wilde-type + vector
DCL569 + vector	102.48 ± 2.40	53		Figure 2G
DCL569 + inx-14 RNAi	161.76 ± 9.60	40	p = 2.56 × 10-11 vs DCL569 + vector
VP303 + vector	106.32 ± 2.88	42		Figure 2H
VP303 + inx-14 RNAi	107.04 ± 2.40	53	p = 0.7835 vs VP303 + vector
TU3311 + vector	91.20 ± 3.36	48		Figure 2I
TU3311 + inx-14 RNAi	99.84 ± 5.76	44	p = 0.1254 vs TU3311 + vector
WM118 + vector	89.04 ± 2.40	43		Figure 2J
WM118 + inx-14 RNAi	85.20 ± 1.68	41	p = 0.1524 vs WM118 + vector
NR222 + vector	84.96 ± 2.40	36		Figure 2K
NR222 + inx-14 RNAi	84.00 ± 2.40	38	p = 0.8647 vs NR222 + vector
wild-type	94.08 ± 2.16	57		Figure 2L
inx-14(ag17)	111.6 ± 3.12	64	p = 3.20 × 10-6 vs wilde-type + vector
inx-14(ag17);aijEx186[Pgermline::inx-14]	93.60 ± 2.64	56	p = 0.645 vs wilde-type + vector, p = 2.00 × 10-5 vs inx-14(ag17)
wild-type	88.08 ± 2.40	41		Figure 2M
inx-14(ag17)	101.52 ± 4.08	32	p = 0.004 vs wilde-type + vector
inx-14(ag17);aijEx219[Pintestine::inx-14]	104.64 ±3.60	35	p = 0.0003 vs wilde-type + vector, p = 0.7408 vs wild-type
wilde-type (OP50)	19.25 ± 0.42 (Days)	67		Figure S2C
inx-14(ag17) (OP50)	22.38 ± 0.70 (Days)	42	p = 2.20 × 10-5 vs wilde-type (OP50)
wilde-type male	128.64 ± 2.88	35		Figure S2D
inx-14(ag17) male	142.56 ± 2.64	43	p = 0.001 vs wilde-type male
wilde-type + vector	106.56 ± 2.64	33		Figure S2E
wilde-type + inx-14 RNAi_L1	120.72 ± 5.28	33	p = 0.0235 vs wilde-type + vector
wilde-type + vector	93.12 ± 1.68	41		Figure S2F
wilde-type + inx-14 RNAi_L2	122.64 ± 5.52	31	p = 4.10 × 10-8 vs wilde-type + vector
wilde-type + vector	100.80 ± 1.92	71		Figure S2G
wilde-type + inx-14 RNAi_L3	126.72 ± 6.00	45	p = 1.90 × 10-6 vs wilde-type + vector
wild-type + vector	78.96 ± 0.96	66		Figure 3A
wild-type + nsy-1 RNAi	52.56 ± 0.96	62	p = 2.94 × 10-28 vs wilde-type
inx-14(ag17) + vector	88.80 ± 1.92	57	p = 3.00 × 10-6 vs wilde-type
inx-14(ag17) + nsy-1 RNAi	52.08 ±1.68	38	p = 5.02 × 10-24 vs wilde-type, p = 0.969 vs wild-type + nsy-1 RNAi
wild-type + vector	78.96 ± 0.96	66		Figure 3B
wild-type + sek-1 RNAi	53.28 ± 1.20	58	p = 7.53 × 10-27 vs wilde-type + vector
inx-14(ag17) + vector	88.80 ± 1.92	57	p = 3.00 × 10-6 vs wilde-type + vector
inx-14(ag17) + sek-1 RNAi	52.56 ±1.20	54	p = 3.31 × 10-26 vs wilde-type + vector, p = 0.7019 vs wild-type + sek-1 RNAi
wild-type + vector	95.28 ± 2.40	49		Figure 3C
wild-type + pmk-1 RNAi	51.84 ± 1.20	67	p = 9.99 × 10-25 vs wilde-type + vector
inx-14(ag17) + vector	124.08 ± 3.36	66	p = 6.41 × 10-11 vs wilde-type + vector
inx-14(ag17) + pmk-1 RNAi	54.72 ±1.20	61	p = 7.09 × 10-24 vs wilde-type + vector, p = 0.1682 vs wild-type + pmk-1 RNAi
wild-type + vector	88.80 ± 1.92	46		Figure 3D
wild-type + daf-2 RNAi	96.24 ± 2.88	53	p = 0.0266 vs wilde-type + vector
inx-14(ag17) + vector	95.76 ± 2.40	53	p = 0.0183 vs wilde-type + vector, p = 5.00 × 10-6 vs inx-14(ag17) + daf-2 RNAi
inx-14(ag17) + daf-2 RNAi	115.92 ± 3.36	60	p = 6.56 × 10-10 vs wilde-type + vector, p = 3.10 × 10-5 vs wild-type + daf-2 RNAi
wild-type + vector	76.32 ± 1.92	39		Figure 3E
wild-type + age-1 RNAi	88.08 ± 2.16	36	p = 2.00 × 10-4 vs wilde-type + vector
inx-14(ag17) + vector	84.96 ± 2.40	46	p = 0.0041 vs wilde-type + vector, p = 0.0001 vs inx-14(ag17) + age-1 RNAi
inx-14(ag17) + age-1 RNAi	100.08 ± 2.64	61	p = 7.08 × 10-11 vs wilde-type + vector, p = 7.00 × 10-4 vs wild-type + age-1 RNAi
wild-type + vector	107.19 ± 2.40	49		Figure 3F
wild-type + daf-16 RNAi	96.24 ± 2.64	41	p = 0.7165 vs wilde-type
inx-14(ag17) + vector	124.08 ± 3.36	66	p = 6.41 × 10-11 vs wilde-type, p = 0.6941 vs inx-14(ag17) + daf-16 RNAi
inx-14(ag17) + daf-16 RNAi	128.64 ± 3.36	51	p = 1.73 × 10-12 vs wilde-type, p = 1.11 × 10-10 vs wild-type + daf-16 RNAi
wild-type + vector	79.20 ± 1.68	47		Figure 3G
wild-type + sma-3 RNAi	70.32 ± 1.44	64	p = 0.0007 vs wilde-type
inx-14(ag17) + vector	103.44 ± 3.12	55	p = 5.38 × 10-10 vs wilde-type, p = 0.0032 vs inx-14(ag17) + sma-3 RNAi
inx-14(ag17) + sma-3 RNAi	87.36 ± 2.88	66	p = 0.0071 vs wilde-type, p = 1.2 × 10-7 vs wild-type + sma-3 RNAi
wild-type + vector	84.00 ± 1.92	51		Figure 3H
wild-type + sma-6 RNAi	81.12 ± 1.92	48	p = 3.90 × 10-6 vs wilde-type + vector
inx-14(ag17) + vector	98.16 ± 3.12	65	p = 2.90 × 10-7 vs wilde-type + vector, p = 0.0204 vs inx-14(ag17) + sma-6 RNAi
inx-14(ag17) + sma-6 RNAi	101.76 ± 2.64	45	p = 0.0019 vs wilde-type + vector, p = 1.02 × 10-9 vs wild-type + sma-6 RNAi
wild-type + vector	91.44 ± 2.16	36		Figure 3I
wild-type + dbl-1 RNAi	83.76 ± 2.16	35	p = 0.0189 vs wilde-type + vector
inx-14(ag17) + vector	108.48 ± 2.64	48	p = 5.70 × 10-6 vs wilde-type + vector, p = 0.0003 vs inx-14(ag17) + dbl-1 RNAi
inx-14(ag17) + dbl-1 RNAi	93.60 ± 2.40	51	p = 0.4327 vs wilde-type + vector, p = 0.005 vs wild-type + dbl-1 RNAi
wild-type	88.08 ± 2.16	45		Figure 4B
glp-1(e2141)	122.40 ± 4.80	47	p = 2.64 × 10-10 vs wilde-type
wild-type + vector	73.44 ± 1.92	35		Figure 4C
wild-type + lin-12 RNAi	75.36 ± 1.68	32	p = 0.5808 vs wilde-type
wild-type + vector	101.04 ± 2.88	63		Figure 4D
wild-type + glp-1 RNAi	144.00 ± 5.52	34	p = 1.74 × 10-9 vs wilde-type + vector
inx-14(ag17) + vector	122.4 ± 3.60	42	p = 0.0001 vs wilde-type + vector
inx-14(ag17) + glp-1 RNAi	140.88 ± 5.52	38	p = 1.66 × 10-9 vs wilde-type + vector, p = 0.7934 vs wild-type + glp-1 RNAi
wild-type + vector	92.40 ± 2.88	46		Figure 4E
wild-type + inx-14 RNAi	145.68 ± 6.72	42	p = 4.09 × 10-11 vs wilde-type + vector
glp-1(e2141) + vector	111.12 ± 4.56	44	p = 0.0002 vs wilde-type + vector
glp-1(e2141) + inx-14 RNAi	111.12 ± 4.80	36	p = 0.0003 vs wilde-type + vector, p = 0.8114 vs glp-1(e2141) + vector
DCL569 + vector	94.32 ± 1.92	50		Figure 4F
DCL569 + glp-1 RNAi	130.8 ± 6.72	31	p = 1.70 × 10-8 vs DCL569 + vector
wild-type + vector	97.20 ± 1.68	55		Figure 4G
wild-type + glp-1 RNAi	131.76 ± 0.72	53	p = 2.50 × 10-7 vs wilde typ+ vectore
pmk-1(km25) + vector	47.04 ± 1.20	57	p = 1.42 × 10-27 vs wilde-type + vector
pmk-1(km25) + glp-1 RNAi	51.12 ± 2.16	52	p = 1.90 × 10-21 vs wilde-type + vector, p = 0.1198 vs pmk-1(km25) + vector
wild-type + vector	95.52 ± 1.92	71		Figure S3C
wild-type + apx-1 RNAi	93.36 ± 1.92	73	p = 0.4416 vs wilde-type + vector
inx-14(ag17) + vector	118.08 ± 3.12	66	p = 3.80 × 10-9 vs wilde-type + vector
inx-14(ag17) + apx-1 RNAi	119.76 ± 3.12	75	p = 2.97 × 10-10 vs wilde-type + vector, p = 3.94 × 10-12 vs wild-type + apx-1 RNAi
wild-type + vector	102.24 ± 1.92	60		Figure S3D
wild-type + lag-2 RNAi	103.20 ± 2.40	45	p = 0.6886 vs wilde-type + vector
inx-14(ag17) + vector	124.32 ± 2.40	60	p = 5.55 × 10-10 vs wilde-type + vector
inx-14(ag17) + lag-2 RNAi	125.04 ± 2.64	58	p = 1.02 × 10-9 vs wilde-type + vector, p = 8.50 × 10-8 vs wild-type + lag-2 RNAi
wild-type + vector	91.67 ± 1.92	57		Figure S3E
wild-type + apx-1lag-2 RNAi	93.12 ± 1.68	53	p = 0.7656 vs wilde-type + vector
inx-14(ag17) + vector	111.12 ±3.12	41	p = 1.10 × 10-7 vs wilde-type + vector
inx-14(ag17) + apx-1lag-2 RNAi	110.88 ± 2.64	57	p = 5.80 × 10-9 vs wilde-type + vector, p = 3.30 × 10-7 vs wild-type + apx-1lag-2 RNAi
wild-type + vector	85.68 ± 1.68	64		Figure S3F
wild-type + daf-1 RNAi	84.48 ± 1.68	44	p = 0.5949 vs wilde-type + vector
inx-14(ag17) + vector	115.68 ± 2.64	71	p = 6.99 × 10-14 vs wilde-type + vector
inx-14(ag17) + daf-1 RNAi	116.88 ± 3.12	38	p = 1.65 × 10-12 vs wilde-type + vector, p = 9.25 × 10-13 vs wild-type + daf-1 RNAi
wild-type + vector	110.16 ± 3.12	40		Figure S3G
wild-type + daf-3 RNAi	109.44 ± 2.88	43	p = 0.9664 vs wilde-type + vector
inx-14(ag17) + vector	134.16 ± 4.08	35	p = 4.10 × 10-6 vs wilde-type + vector
inx-14(ag17) + daf-3 RNAi	135.60 ± 4.32	31	p = 2.80 × 10-6 vs wilde-type + vector, p = 8.90 × 10-7 vs wild-type + daf-3 RNAi
wild-type + vector	105.84 ± 1.44	60		Figure S3H
wild-type + daf-4 RNAi	104.88 ± 1.68	46	p = 0.5683 vs wilde-type + vector
inx-14(ag17) + vector	129.84 ± 2.64	44	p = 1.32 × 10-12 vs wilde-type + vector
inx-14(ag17) + daf-4 RNAi	126.96 ± 2.16	61	p = 4.82 × 10-12 vs wilde-type + vector, p = 3.45 × 10-11 vs wild-type + daf-4 RNAi
wild-type + vector	77.76 ± 2.16	41		Figure S3I
wild-type + daf-5 RNAi	71.76 ± 1.44	45	p = 0.6068 vs wilde-type + vector
inx-14(ag17) + vector	95.04 ± 2.64	40	p = 0.0024 vs wilde-type + vector
inx-14(ag17) + daf-5 RNAi	88.56 ± 2.16	45	p = 0.0028 vs wilde-type + vector, p = 0.0005 vs wild-type + daf-5 RNAi
wild-type + vector	99.60 ± 2.88	62		Figure S3J
wild-type + daf-7 RNAi	99.60 ± 2.88	68	p = 0.8752 vs wilde-type + vector
inx-14(ag17) + vector	128.40 ± 5.04	48	p = 2.60 × 10-7 vs wilde-type + vector
inx-14(ag17) + daf-7 RNAi	125.76 ± 4.56	48	p = 7.50 × 10-7 vs wilde-type + vector, p = 1.50 × 10-6 vs wild-type + daf-7 RNAi
TU3311 + vector	91.20 ± 3.36	48		Figure S3K
TU3311 + glp-1 RNAi	91.20 ± 1.92	61	p = 0.985 vs TU3311 + vector
WM118 + vector	97.02 ± 2.16	39		Figure S3L
WM118 + glp-1 RNAi	98.12 ± 2.40	47	p = 0.6845 vs WM118 + vector
VP303 + vector	109.92 ± 1.44	62		Figure S3M
VP303 + glp-1 RNAi	108.48 ± 1.44	59	p = 0.4891 vs VP303 + vector
NR222 + vector	83.04 ± 1.44	69		Figure S3N
NR222 + glp-1 RNAi	83.52 ± 1.44	66	p = 0.7319 vs NR222 + vector
wild-type + vector	87.36 ± 1.68	64		Figure S3O
wild-type + glp-1 RNAi	118.80 ± 3.84	55	p = 9.49 × 10-14 vs wilde-type + vector
nsy-1(ag3) + vector	59.04 ± 1.44	54	p = 6.93 × 10-21 vs wilde-type + vector
nsy-1(ag3) + glp-1 RNAi	62.16 ± 1.92	68	p = 2.85 × 10-13 vs wilde-type + vector, p = 0.1843 vs nsy-1(ag3) + vector
wild-type + vector	86.40 ± 1.92	62		Figure S3P
wild-type + glp-1 RNAi	122.64 ± 4.56	54	p = 0.0003 vs wilde-type
sek-1(km4) + vector	59.52 ± 1.44	62	p = 3.33 × 10-19 vs wilde-type
sek-1(km4) + glp-1 RNAi	62.16 ± 1.92	67	p = 2.85 × 10-11 vs wilde-type, p = 0.2844 vs sek-1(km4) + vector
VP303 + vector	90.00 ± 2.64	30		Figure 6A
VP303 + hlh-30 RNAi	82.56 ± 2.16	36	p = 0.0381 vs VP303 + vector
VP303 + vector	102.00 ± 2.40	48		Figure 6B
VP303 + lipl-1 RNAi	95.04 ± 2.16	45	p = 0.0134 vs VP303 + vector
wild-type + vector	83.76 ± 2.64	40		Figure 6C
wild-type + hlh-30 RNAi	74.40 ± 2.40	41	p = 0.0171 vs wilde-type + vector
inx-14(ag17) + vector	104.40 ± 3.12	39	p = 1.70 × 10-5 vs wilde-type + vector
inx-14(ag17) + hlh-30 RNAi	105.84 ± 3.84	32	p = 2.60 × 10-5 vs wilde-type + vector, p = 0.6509 vs inx-14(ag17) + vector
wild-type + vector	89.28 ± 2.16	45		Figure 6D
wild-type + lipl-1 RNAi	80.88 ± 1.68	42	p = 0.0025 vs wilde-type + vector
inx-14(ag17) + vector	108.48 ± 3.12	41	p = 2.30 × 10-6 vs wilde-type + vector
inx-14(ag17) + lipl-1 RNAi	109.20 ± 2.88	40	p = 1.40 × 10-6 vs wilde-type + vector, p = 0.9745 vs inx-14(ag17) + vector
wild-type + vector	89.76 ± 2.64	37		Figure 6E
wild-type + hlh-30 RNAi	78.48 ± 1.68	39	p = 0.0001 vs wilde-type + vector
glp-1(e2141) + vector	132.24 ± 7.20	37	p = 1.70 × 10-7 vs wilde-type + vector
glp-1(e2141) + hlh-30 RNAi	126.24 ± 7.44	34	p = 4.40 × 10-6 vs wilde-type + vector, p = 0.5474 vs glp-1(e2141) + vector
wild-type + vector	94.80 ± 1.92	48		Figure 6F
wild-type + lipl-1 RNAi	82.32 ± 1.92	34	p = 1.30 × 10-5 vs wilde-type + vector
glp-1(e2141) + vector	126.96 ± 7.20	42	p = 3.30 × 10-6 vs wilde-type + vector
glp-1(e2141) + lipl-1 RNAi	127.44 ± 6.48	43	p = 3.20 × 10-7 vs wilde-type + vector, p = 0.7689 vs glp-1(e2141) + vector
wild-type + vector	97.20 ± 2.40	41		Figure 6G
wild-type + hlh-30 RNAi	88.80 ± 1.68	41	p = 0.0046 vs wilde-type + vector
pmk-1(km25) + vector	58.80 ± 1.68	31	p = 2.55 × 10-17 vs wilde-type + vector
pmk-1(km25) + hlh-30 RNAi	59.28 ± 1.44	29	p = 8.03 × 10-17 vs wilde-type + vector, p = 0.8804 vs wild-type + pmk-1 RNAi
wild-type + vector	91.92 ± 2.88	40		Figure 6H
wild-type + lipl-1 RNAi	81.60 ± 2.16	40	p = 0.006 vs wilde-type + vector
pmk-1(km25) + vector	58.56 ± 1.68	49	p = 1.29 × 10-14 vs wilde-type + vector
pmk-1(km25) + lipl-1 RNAi	56.40 ± 1.92	41	p = 2.77 × 10-14 vs wilde-type + vector, p = 0.5401 vs wild-type + pmk-1 RNAi
wild-type + vector	84.00 ± 1.92	54		Figure S4A
wild-type + hlh-30 RNAi	77.76 ± 2.16	43	p = 0.0433 vs wild-type + vector
wild-type + vector	86.64 ± 1.68	62		Figure S4B
wild-type + lipl-1 RNAi	77.04 ± 1.92	67	p = 0.0011 vs wild-type + vector
wild-type + vector	83.76 ± 1.68	50		Figure S4C
wild-type + lipl-2 RNAi	74.64 ± 2.16	37	p = 0.0032 vs wild-type + vector
wild-type + vector	83.76 ± 1.68	50		Figure S4D
wild-type + lipl-3 RNAi	75.36 ± 1.92	39	p = 0.0052 vs wild-type + vector
TU3311 + vector	89.76 ± 1.68	31		Figure S4E
TU3311 + hlh-30 RNAi	90.72 ± 1.68	51	p = 0.51 vs TU3311 + vector
WM118 + vector	93.36 ± 1.68	42		Figure S4F
WM118 + hlh-30 RNAi	92.16 ± 1.44	45	p = 0.5778 vs WM118 + vector
DCL569 + vector	62.64 ± 1.68	49		Figure S4G
DCL569 + hlh-30 RNAi	63.12 ± 1.68	55	p = 0.7396 vs DCL569 + vector
NR222 + vector	88.56 ± 1.68	39		Figure S4H
NR222 + hlh-30 RNAi	90.00 ± 1.68	36	p = 0.6193 vs NR222 + vector
TU3311 + vector	91.20 ± 1.92	56		Figure S4I
TU3311 + lipl-1 RNAi	88.32 ± 1.92	56	p = 0.2169 vs TU3311 + vector
WM118 + vector	81.84 ± 1.44	53		Figure S4J
WM118 + + lipl-1 RNAi	83.28 ± 1.68	46	p = 0.6511 vs WM118 + vector
DCL569 + vector	83.28 ± 1.44	53		Figure S4K
DCL569 + lipl-1 RNAi	80.16 ± 1.92	56	p = 0.2933 vs DCL569 + vector
NR222 + vector	88.32 ± 2.16	48		Figure S4L
NR222 + lipl-1 RNAi	87.36 ± 2.16	37	p = 0.6566 vs NR222 + vector
wild-type + vector	81.36 ± 2.16	41		Figure S5A
wild-type + inx-14 RNAi	137.52 ± 0.96	30	p = 1.40 × 10-8 vs wilde-type + vector
hlh-30(tm1978) + vector	70.08 ± 2.16	33	p = 0.0005 vs wilde-type + vector
hlh-30(tm1978) + inx-14 RNAi	139.20 ± 7.92	33	p = 4.21 × 10-8 vs wilde-type + vector, p = 0.7253 vs wild-type + inx-14 RNAi
wild-type + vector	78.48 ± 1.92	45		Figure S5B
wild-type + glp-1RNAi	149.04 ± 8.16	40	p = 1.69 × 10-13 vs wilde-type + vector
hlh-30(tm1978) + vector	72.00 ± 2.16	31	p = 0.0235 vs wilde-type + vector
hlh-30(tm1978) + glp-1 RNAi	141.60 ± 7.68	39	p = 1.25 × 10-12 vs wilde-type + vector, p = 0.3883 vs wild-type + glp-1 RNAi
wild-type + vector	89.28 ± 3.12	44		Figure S5C
wild-type + inx-14 RNAi	145.92 ± 7.20	45	p = 4.39 × 10-11 vs wilde-type + vector
lipl-1(tm1987) + vector	81.84 ± 2.40	46	p = 0.0451 vs wilde-type + vector
lipl-1(tm1987)+ inx-14 RNAi	146.16 ± 7.20	46	p = 3.91 × 10-11 vs wilde-type + vector, p = 0.8972 vs wild-type + inx-14 RNAi
wild-type + vector	92.16 ± 2.64	62		Figure S5D
wild-type + glp-1 RNAi	149.04 ± 7.68	41	p = 9.69 × 10-12 vs wilde-type + vector
lipl-1(tm1987) + vector	84.24 ± 2.64	56	p = 0.0475 vs wilde-type + vector
lipl-1(tm1987)+ glp-1 RNAi	148.80 ± 7.44	46	p = 9.30 × 10-12 vs wilde-type + vector, p = 0.8423 vs wild-type + glp-1 RNAi
wild-type + vector	101.04 ± 2.16	45		Figure S6A
wild-type + hlh-30 RNAi	90.24 ± 1.68	39	p = 0.0002 vs wilde-type + vector
nsy-1(ag3) + vector	55.44 ± 1.68	42	p = 1.63 × 10-21 vs wilde-type + vector
nsy-1(ag3) + hlh-30 RNAi	57.12 ± 1.44	52	p = 1.59 × 10-22 vs wilde-type + vector, p = 0.5451 vs wild-type + pmk-1 RNAi
wild-type + vector	90.24 ± 1.92	39		Figure S6B
wild-type + hlh-30 RNAi	82.56 ± 1.92	40	p = 0.0112 vs wilde-type + vector
sek-1(km4) + vector	51.84 ± 1.44	38	p = 1.96 × 10-18 vs wilde-type + vector
sek-1(km4) + hlh-30 RNAi	51.12 ± 1.44	40	p = 1.35 × 10-18 vs wilde-type + vector, p = 0.7635 vs wild-type + pmk-1 RNAi
wild-type + vector	84.96 ± 2.40	36		Figure S6C
wild-type + lipl-1 RNAi	76.80 ± 2.20	37	p = 0.021 vs wilde-type + vector
nsy-1(ag3) + vector	67.68 ± 2.16	34	p = 2.60 × 10-6 vs wilde-type + vector
nsy-1(ag3) + lipl-1RNAi	69.12 ± 1.68	38	p = 1.70 × 10-6 vs wilde-type + vector, p = 0.7822 vs wild-type + pmk-1 RNAi
wild-type + vector	94.08 ± 2.88	37		Figure S6D
wild-type + lipl-1 RNAi	84.96 ± 1.92	42	p = 0.0084 vs wilde-type + vector
sek-1(km4)+ vector	60.00 ± 1.68	33	p = 7.55 × 10-14 vs wilde-type + vector
sek-1(km4) + lipl-1 RNAi	60.00 ± 1.44	40	p = 3.60 × 10-15 vs wilde-type + vector, p = 0.967 vs wild-type + pmk-1 RNAi
