# Supplementary material for: A gonadal gap junction INX-14/Notch GLP-1 signaling axis suppresses gut defense through an intestinal lysosome pathway
Source: Front Immunol. 2023 Oct 19;14:1249436. doi: 10.3389/fimmu.2023.1249436 (PMC10620905; doi:10.3389/fimmu.2023.1249436)
Supplement: Supplementary file 3 [file Table_2.xlsx]

## Sheet: Sheet1
Table S2. The exact p values of statistics for quantitative real time PCR.
Target gene	Strain and treatment comparison	p value	Figure
K08D8.5	wild-type OP50 fed vs inx-14(ag17) OP50 fed	5.0 × 10-4	Fig. 3K
	wild-type OP50 fed vs wild-type PA14 exposed	5.0 × 10-4
	wild-type PA14 exposed vs inx-14(ag17) PA14 exposed	0.0161
F08G5.6	wild-type OP50 fed vs inx-14(ag17) OP50 fed	3.0 × 10-4
	wild-type OP50 fed vs wild-type PA14 exposed	3.0 × 10-4
	wild-type PA14 exposed vs inx-14(ag17) PA14 exposed	0.002
F55G11.4	wild-type OP50 fed vs inx-14(ag17) OP50 fed	0.4354
	wild-type OP50 fed vs wild-type PA14 exposed	3.0 × 10-4
	wild-type PA14 exposed vs inx-14(ag17) PA14 exposed	0.0014
F35E12.5	wild-type OP50 fed vs inx-14(ag17) OP50 fed	0.0024
	wild-type OP50 fed vs wild-type PA14 exposed	3.07 × 10-4
	wild-type PA14 exposed vs inx-14(ag17) PA14 exposed	6.0 × 10-4
C14C6.5	wild-type OP50 fed vs inx-14(ag17) OP50 fed	0.6067
	wild-type OP50 fed vs wild-type PA14 exposed	0.0185
	wild-type PA14 exposed vs inx-14(ag17) PA14 exposed	0.0129
C17H12.8	wild-type OP50 fed vs inx-14(ag17) OP50 fed	0.0296
	wild-type OP50 fed vs wild-type PA14 exposed	0.0177
	wild-type PA14 exposed vs inx-14(ag17) PA14 exposed	0.0018
K08D8.5	wild-type OP50 fed vs glp-1(e2141) OP50 fed	0.0065	Fig. 4I
	wild-type OP50 fed vs wild-type PA14 exposed	0.0420
	wild-type PA14 exposed vs glp-1(e2141) PA14 exposed	0.0023
F08G5.6	wild-type OP50 fed vs glp-1(e2141) OP50 fed	0.0031
	wild-type OP50 fed vs wild-type PA14 exposed	0.0047
	wild-type PA14 exposed vs glp-1(e2141) PA14 exposed	6.68 × 10-5
F55G11.4	wild-type OP50 fed vs glp-1(e2141) OP50 fed	0.0797
	wild-type OP50 fed vs wild-type PA14 exposed	0.0295
	wild-type PA14 exposed vs glp-1(e2141) PA14 exposed	0.0098
F35E12.5	wild-type OP50 fed vs glp-1(e2141) OP50 fed	0.0205
	wild-type OP50 fed vs wild-type PA14 exposed	0.007
	wild-type PA14 exposed vs glp-1(e2141) PA14 exposed	0.0034
C14C6.5	wild-type OP50 fed vs glp-1(e2141) OP50 fed	0.0033
	wild-type OP50 fed vs WT PA14 exposed	0.0334
	wild-type PA14 exposed vs glp-1(e2141) PA14 exposed	0.0024
C17H12.8	wild-type OP50 fed vs glp-1(e2141) OP50 fed	8.0 × 10-4
	wild-type OP50 fed vs wild-type PA14 exposed	4.0 × 10-5
	wild-type PA14 exposed vs glp-1(e2141) PA14 exposed	0.0447
K08D8.5	wild-type + vector OP50 fed vs wild-type + hlh-30 RNAi OP50 fed	0.8332	Fig. 6I
	wild-type + vector OP50 fed vs wild-type + vector PA14 exposed	0.0236
	wild-type + vector PA14 exposed vs wild-type + hlh-30 RNAi PA14 exposed	0.5476
F08G5.6	wild-type + vector OP50 fed vs wild-type + hlh-30 RNAi OP50 fed	0.030
	wild-type + vector OP50 fed vs wild-type + vector PA14 exposed	0.0078
	wild-type + vector PA14 exposed vs wild-type + hlh-30 RNAi PA14 exposed	0.0816
F55G11.4	wild-type + vector OP50 fed vs wild-type + hlh-30 RNAi OP50 fed	0.0095
	wild-type + vector OP50 fed vs wild-type + vector PA14 exposed	0.0192
	wild-type + vector PA14 exposed vs wild-type + hlh-30 RNAi PA14 exposed	0.0002
F35E12.5	wild-type + vector OP50 fed vs wild-type + hlh-30 RNAi OP50 fed	0.0353
	wild-type + vector OP50 fed vs wild-type + vector PA14 exposed	0.0017
	wild-type + vector PA14 exposed vs wild-type + hlh-30 RNAi PA14 exposed	0.4238
C14C6.5	wild-type + vector OP50 fed vs wild-type + hlh-30 RNAi OP50 fed	0.0347
	wild-type + vector OP50 fed vs wild-type + vector PA14 exposed	0.0437
	wild-type + vector PA14 exposed vs wild-type + hlh-30 RNAi PA14 exposed	0.0249
C17H12.8	wild-type + vector OP50 fed vs wild-type + hlh-30 RNAi OP50 fed	0.0073
	wild-type + vector OP50 fed vs wild-type + vector PA14 exposed	0.0072
	wild-type + vector PA14 exposed vs wild-type + hlh-30 RNAi PA14 exposed	0.0102
K08D8.5	wild-type + vector OP50 fed vs wild-type + lipl-1 RNAi OP50 fed	0.003	Fig. 6J
	wild-type + vector OP50 fed vs wild-type + vector PA14 exposed	0.0056
	wild-type + vector PA14 exposed vs wild-type + lipl-1 RNAi PA14 exposed	0.0301
F08G5.6	wild-type + vector OP50 fed vs wild-type + lipl-1 RNAi OP50 fed	0.0918
	wild-type + vector OP50 fed vs wild-type + vector PA14 exposed	0.0032
	wild-type + vector PA14 exposed vs wild-type + lipl-1 RNAi PA14 exposed	0.0059
F55G11.4	wild-type + vector OP50 fed vs wild-type + lipl-1 RNAi OP50 fed	0.0891
	wild-type + vector OP50 fed vs wild-type + vector PA14 exposed	0.0003
	wild-type + vector PA14 exposed vs wild-type + lipl-1 RNAi PA14 exposed	0.0019
F35E12.5	wild-type + vector OP50 fed vs wild-type + lipl-1 RNAi OP50 fed	0.0483
	wild-type + vector OP50 fed vs wild-type + vector PA14 exposed	0.0034
	wild-type + vector PA14 exposed vs wild-type + lipl-1 RNAi PA14 exposed	0.0875
C14C6.5	wild-type + vector OP50 fed vs wild-type + lipl-1 RNAi OP50 fed	0.0908
	wild-type + vector OP50 fed vs wild-type + vector PA14 exposed	0.0003
	wild-type + vector PA14 exposed vs wild-type + lipl-1 RNAi PA14 exposed	0.1307
C17H12.8	wild-type + vector OP50 fed vs wild-type + lipl-1 RNAi OP50 fed	0.1143
	wild-type + vector OP50 fed vs wild-type + vector PA14 exposed	3.50 × 10-5
	wild-type + vector PA14 exposed vs wild-type + lipl-1 RNAi PA14 exposed	0.001
inx-14	wild-type + vector OP50 fed vs wild-type + hlh-30 RNAi OP50 fed	0.3057	Fig. S5E
	wild-type + vector OP50 fed vs wild-type + vector PA14 exposed	0.4779
	wild-type + vector PA14 exposed vs wild-type + hlh-30 RNAi PA14 exposed	0.6934
glp-1	wild-type + vector OP50 fed vs wild-type + hlh-30 RNAi OP50 fed	0.3629
	wild-type + vector OP50 fed vs wild-type + vector PA14 exposed	0.2036
	wild-type + vector PA14 exposed vs wild-type + hlh-30 RNAi PA14 exposed	0.4387
inx-14	wild-type + vector OP50 fed vs wild-type + lipl-1 RNAi OP50 fed	0.2562	Fig. S5F
	wild-type + vector OP50 fed vs wild-type + vector PA14 exposed	0.4739
	wild-type + vector PA14 exposed vs wild-type + lipl-1 RNAi PA14 exposed	0.4427
glp-1	wild-type + vector OP50 fed vs wild-type + lipl-1 RNAi OP50 fed	0.8453
	wild-type + vector OP50 fed vs wild-type + vector PA14 exposed	0.4646
	wild-type + vector PA14 exposed vs wild-type + lipl-1 RNAi PA14 exposed	0.5981
hlh-30	wild-type OP50 fed vs pmk-1(km25) OP50 fed	0.0746	Fig. S6G
	wild-type OP50 fed vs wild-type PA14 exposed	0.2429
	wild-type PA14 exposed vs pmk-1(km25) PA14 exposed	0.1046
