# Supplementary material for: A gonadal gap junction INX-14/Notch GLP-1 signaling axis suppresses gut defense through an intestinal lysosome pathway
Source: Front Immunol. 2023 Oct 19;14:1249436. doi: 10.3389/fimmu.2023.1249436 (PMC10620905; doi:10.3389/fimmu.2023.1249436)
Supplement: Supplementary file 4 [file Table_3.xlsx]

## Sheet: Primer list of qRT-PCR
Table S3. The primers of the examined genes for quantitative real-time PCR.
Target gene	Forward primer sequence	Reverse primer sequence	Note
tba-1	TCAACACTGCCATCGCCGCC	TCCAAGCGAGACCAGGCTTCAG	Internal control gene
F35E12.5	ACACAATCATTTGCGATGGA	GGTAGTCATTGGAGCCGAAA	pmk-1 pathway dependent gene
F08G5.6	TGGACAACCCAGATATGCAA	GTATGCGATGGAAATGGACA	pmk-1 pathway dependent gene
K08D8.5	TTACGATGGTGATTCCGT	GCTTGTTGCCAGTTGAGA	pmk-1 pathway dependent gene
F55G11.4	GGATCCGTGTATTTGGCT	GTGAAGACATATGTGCTC	pmk-1 pathway dependent gene
C14C6.5	AAGACCTGCGGATACTGTG	ACTTGTCTCTGCAGATTCCT	pmk-1 pathway dependent gene
C17H12.8	ACTGTCGATTGCTCACTCCG	TCCGGTGCTGATGTATCCTTG	pmk-1 pathway dependent gene
inx-14	AAGTACCTGTGTGCCGACG	GAGTTGGAGCGGTCGGTTC
glp-1	CGTGAGCAATGGAACGTCTG	TGTATGCCCAGCACCAGAAA
hlh-30	CTCATCGGCCGGCGCTCATC	AGAACGCGATGCGTGGTGGG
