# Supplementary material for: A gonadal gap junction INX-14/Notch GLP-1 signaling axis suppresses gut defense through an intestinal lysosome pathway
Source: Front Immunol. 2023 Oct 19;14:1249436. doi: 10.3389/fimmu.2023.1249436 (PMC10620905; doi:10.3389/fimmu.2023.1249436)
Supplement: Supplementary file 5 [file DataSheet_1.xlsx]

## Sheet: Sheet1
Datasets S1. 4757 down-regulated genes in KD_PAvsCT_PA
Note:The down-regulated genes were identified in the condition of padj < 0.05 and log2 Foldchange < -0.5 from RNAseq data.
Wormbase_ID	Gene_Name	KD_PA14vsCT_PA14_log2FoldChange	KD_PA14vsCT_PA14_padj
WBGene00219491	Y53F4B.62	-5.89931	0.00150927
WBGene00015500	C06A5.2	-5.08867	0.0149108
WBGene00050926	B0250.11	-5.08576	0.00377413
WBGene00013566	Y75B12A.2	-5.01094	0.0158354
WBGene00011478	T05D4.5	-4.78552	0.0169849
WBGene00206383	kvs-2	-4.63692	0.0254212
WBGene00044286	ugt-35	-4.62589	0.0278856
WBGene00018229	F40C5.2	-4.60481	0.0274433
WBGene00011537	T06E4.10	-4.58296	0.0250717
WBGene00018929	F56B3.3	-4.55413	0.0110033
WBGene00044005	F37C12.18	-4.54364	0.0133069
WBGene00022319	Y82E9BL.2	-4.52655	0.0160057
WBGene00196575	F29G9.9	-4.43513	0.036223
WBGene00014131	sdz-38	-4.33786	0.00150165
WBGene00016545	C40A11.2	-4.32112	0.0232331
WBGene00194678	R10D12.18	-4.29647	0.0439683
WBGene00017713	F22E5.20	-4.25661	0.0027818
WBGene00016773	oac-10	-4.2323	0.00697884
WBGene00004153	pqn-71	-4.15138	0.0284084
WBGene00235095	B0035.21	-4.10531	0.0285587
WBGene00271791	W03D2.15	-4.03294	0.0265938
WBGene00016956	C55C3.6	-3.98552	0.0310712
WBGene00001735	grl-26	-3.94852	0.0322604
WBGene00010104	fbxb-60	-3.94819	0.030028
WBGene00023244	C24H12.3	-3.93998	0.0300733
WBGene00044978	F58D2.3	-3.92403	0.0432454
WBGene00236806	D2024.18	-3.81604	0.0380606
WBGene00011594	T07G12.3	-3.78746	0.0431815
WBGene00007077	AC8.5	-3.73506	0.0446885
WBGene00018248	F40G9.14	-3.73506	0.0446885
WBGene00018247	F40G9.12	-3.7261	0.0176559
WBGene00022215	Y73B3A.13	-3.69729	0.0455808
WBGene00020175	T02H6.5	-3.52962	0.00544666
WBGene00009510	F37D6.4	-3.49602	0.016233
WBGene00019925	fbxc-31	-3.47117	0.0278327
WBGene00045486	K05F6.12	-3.40899	0.0224649
WBGene00009005	F21C3.6	-3.3882	0.0292412
WBGene00017287	F09E5.9	-3.38572	0.0355091
WBGene00015993	C18H7.1	-3.3739	0.0389499
WBGene00018103	F36H5.4	-3.28506	0.0231943
WBGene00219413	Y38F2AL.12	-3.2285	0.00986647
WBGene00000272	bro-1	-3.20551	0.0398654
WBGene00021790	Y51H7C.12	-3.20524	0.00181982
WBGene00013032	wht-9	-3.13681	0.0488977
WBGene00009721	F45D3.1	-3.12125	0.040691
WBGene00017406	sdz-12	-3.11923	0.0348353
WBGene00077663	F55C9.14	-3.10197	0.0412499
WBGene00012065	fbxb-2	-3.08352	0.0313573
WBGene00010219	F57G9.3	-3.08082	0.0221722
WBGene00050946	M162.12	-3.0562	0.00493569
WBGene00018851	F55A3.6	-3.02738	0.037093
WBGene00020542	fbxb-82	-2.99099	0.00853346
WBGene00014044	ZK666.4	-2.99024	0.0217008
WBGene00017251	fbxb-105	-2.97768	0.0159109
WBGene00014041	ZK666.1	-2.97359	0.0202681
WBGene00009437	F35G2.3	-2.96773	0.00381936
WBGene00019923	fbxc-29	-2.96202	0.0125417
WBGene00012038	T26E3.5	-2.95628	0.000358116
WBGene00019416	fbxb-44	-2.93688	0.0138563
WBGene00000031	abu-8	-2.92605	0.0126371
WBGene00304173	F07E5.13	-2.92486	0.0177999
WBGene00044371	ZC239.20	-2.92269	0.0232331
WBGene00019418	fbxb-54	-2.91701	0.0128363
WBGene00022323	Y82E9BL.6	-2.88598	0.0432454
WBGene00303366	Y49F6A.11	-2.87075	0.00331755
WBGene00018358	erp-44.3	-2.86624	0.0273484
WBGene00018106	F36H5.8	-2.83159	0.0442894
WBGene00010101	fbxb-57	-2.82816	0.0230634
WBGene00001399	fat-7	-2.8225	2.25e-06
WBGene00019420	fbxb-46	-2.82103	0.00375326
WBGene00012848	Y44A6B.3	-2.81974	0.0222046
WBGene00003977	pes-2.1	-2.81966	0.00947026
WBGene00044197	fbxb-63	-2.81395	0.0397312
WBGene00012003	T24H10.5	-2.81022	0.0121804
WBGene00189954	F40G9.18	-2.80939	0.0111441
WBGene00044439	Y51H7C.15	-2.79919	0.0354196
WBGene00001714	grl-5	-2.79038	0.0240291
WBGene00014040	ZK662.5	-2.78277	0.0117334
WBGene00001960	hlh-16	-2.768	0.020297
WBGene00017334	F10D2.8	-2.75207	0.0287375
WBGene00021966	Y57G7A.2	-2.74501	0.0103219
WBGene00012257	lpr-4	-2.72788	0.00684927
WBGene00017890	F28B4.1	-2.71651	0.0268428
WBGene00012490	Y19D2B.2	-2.69687	0.0247239
WBGene00006550	tbx-31	-2.66809	0.041928
WBGene00044066	fbxb-66	-2.66368	0.00751649
WBGene00015607	fbxb-13	-2.65555	0.0295361
WBGene00018436	fbxb-11	-2.64791	0.0164573
WBGene00021092	fbxb-34	-2.64388	0.0321544
WBGene00189981	Y60A3A.29	-2.63022	0.0197466
WBGene00011690	T10C6.9	-2.62113	0.0342802
WBGene00044379	F40H7.12	-2.61933	0.00395922
WBGene00019042	fbxc-21	-2.59779	0.0206258
WBGene00020543	fbxb-83	-2.59058	0.0265301
WBGene00018746	fbxb-103	-2.57812	0.016232
WBGene00000461	ceh-40	-2.55723	0.0108626
WBGene00011229	R11.4	-2.54883	0.0203233
WBGene00012581	Y38E10A.3	-2.54287	0.0171018
WBGene00016587	C42C1.9	-2.54174	0.0260163
WBGene00044372	ZC239.21	-2.54167	0.0133069
WBGene00013797	Y116A8C.20	-2.53994	0.0327039
WBGene00019414	fbxb-51	-2.52433	0.0276551
WBGene00021625	Y47D7A.13	-2.51169	0.00825199
WBGene00014994	ZK1225.7	-2.50523	0.00297046
WBGene00013221	Y54G11A.14	-2.50186	0.0133742
WBGene00012096	T27E9.6	-2.49541	0.0212094
WBGene00022559	fbxb-20	-2.49213	0.0174709
WBGene00007182	fbxb-119	-2.4762	0.0152265
WBGene00015610	C08F1.6	-2.47573	0.0460746
WBGene00012063	fbxb-1	-2.47078	0.0271473
WBGene00014064	sdz-37	-2.46433	0.0165244
WBGene00020325	bath-46	-2.45845	0.00488451
WBGene00004174	abu-14	-2.45322	0.00311727
WBGene00018670	F52C6.13	-2.44763	0.0494658
WBGene00008958	F19H6.3	-2.44475	0.031677
WBGene00006557	tbx-38	-2.43981	0.022038
WBGene00009297	sdz-16	-2.43407	0.00541122
WBGene00018754	F53C3.11	-2.42453	0.0181952
WBGene00195147	F14E5.8	-2.41017	0.0293443
WBGene00020242	phat-5	-2.40989	0.00765875
WBGene00013254	tag-276	-2.40651	0.0365158
WBGene00008960	F19H6.5	-2.39859	0.017287
WBGene00009942	F52F12.9	-2.38104	0.0181226
WBGene00022706	ZK354.3	-2.38075	0.00964113
WBGene00017998	F33D4.6	-2.37901	0.000646362
WBGene00017598	F19F10.1	-2.36938	0.0323804
WBGene00045498	F56F4.8	-2.36705	0.0170073
WBGene00077537	Y47H10A.6	-2.36557	0.00700359
WBGene00008048	hpo-41	-2.36407	0.0171982
WBGene00013794	dct-13	-2.35997	0.0339532
WBGene00013437	Y66D12A.11	-2.35752	0.0203081
WBGene00020261	vet-1	-2.35626	0.0207713
WBGene00018828	sdz-21	-2.3542	0.0355091
WBGene00001936	his-62	-2.34212	0.00130825
WBGene00014907	fbxa-117	-2.33431	0.0311746
WBGene00019037	fbxb-17	-2.32759	0.0364253
WBGene00010714	mam-3	-2.32403	0.0283293
WBGene00008844	F15A4.10	-2.32369	0.0122813
WBGene00007758	C27A7.8	-2.31895	0.000367375
WBGene00011508	T05H10.3	-2.31355	0.00755045
WBGene00014242	sdz-36	-2.3131	0.0173346
WBGene00004353	rgs-10	-2.31281	0.00651074
WBGene00019956	fbxb-75	-2.30765	0.0411153
WBGene00014229	ZK1128.3	-2.30337	0.0262559
WBGene00015526	C06E1.11	-2.30326	0.0278849
WBGene00019704	fbxb-40	-2.30118	0.0469266
WBGene00004240	puf-4	-2.30103	0.0238316
WBGene00018443	btb-7	-2.29835	0.0350086
WBGene00012851	Y44A6C.2	-2.29711	0.0229735
WBGene00017937	F30H5.3	-2.29661	0.00979805
WBGene00010485	ant-1.3	-2.29332	0.0166845
WBGene00270290	ZK938.11	-2.28869	0.0220123
WBGene00001934	his-60	-2.28559	0.0101311
novel.15	-	-2.28035	0.0475057
WBGene00018021	F34D6.1	-2.27536	0.0415702
WBGene00019043	fbxc-26	-2.27427	0.0340738
WBGene00000695	col-121	-2.27268	0.026337
WBGene00012568	fbxa-212	-2.26584	0.017378
WBGene00009658	F43G6.5	-2.26521	0.00225161
WBGene00012240	W04A8.5	-2.26163	0.0072788
WBGene00009041	cut-3	-2.25999	0.000108955
WBGene00001922	his-48	-2.25114	0.00300913
WBGene00020988	W03D8.7	-2.24359	0.0179174
WBGene00014144	ZK899.6	-2.231	0.0162293
WBGene00014155	ZK930.5	-2.22918	0.0179694
WBGene00016864	C52A10.3	-2.22849	0.0177815
WBGene00004815	skr-9	-2.22745	0.0380606
WBGene00012916	Y46G5A.28	-2.22587	0.0114604
WBGene00011691	T10C6.10	-2.22569	0.0162824
WBGene00019184	H10E21.4	-2.22363	0.0440668
WBGene00194852	T28A8.8	-2.21992	0.0134345
WBGene00004814	skr-8	-2.21927	0.0329113
WBGene00002136	inx-14	-2.21617	0.0215303
WBGene00006948	wrt-2	-2.2103	0.040944
WBGene00019839	R02F11.1	-2.20753	0.011685
WBGene00195070	C16C8.20	-2.20751	0.00171878
WBGene00219278	R09A8.9	-2.20745	0.00870351
WBGene00010294	fbxa-129	-2.2024	0.0109524
WBGene00021188	Y13C8A.1	-2.20009	0.0356821
WBGene00017933	F29G9.7	-2.19984	0.00218141
WBGene00044218	F23H12.10	-2.19971	0.0406717
WBGene00014643	B0391.8	-2.19776	0.00976221
WBGene00044149	T24D5.6	-2.1935	0.0188411
novel.50	-	-2.19276	0.0128913
WBGene00001716	grl-7	-2.18389	0.0101457
WBGene00007342	C05D12.5	-2.18295	0.0307247
WBGene00018439	fbxa-184	-2.18077	0.022038
WBGene00017083	kin-33	-2.17951	0.00130507
WBGene00007887	gadr-2	-2.17554	0.0286901
WBGene00001935	his-61	-2.17288	8.99e-06
WBGene00020433	T11F8.1	-2.16748	0.0305576
WBGene00016700	C46A5.4	-2.16333	0.0214313
WBGene00013248	Y57A10A.3	-2.16007	0.0149978
WBGene00004820	skr-14	-2.15923	0.0289039
WBGene00195226	ZC404.16	-2.15297	0.0160057
WBGene00016953	C55C3.3	-2.1482	0.00797371
WBGene00013086	arrd-2	-2.14742	0.023607
WBGene00022557	fbxb-15	-2.14609	0.0127376
WBGene00015261	B0563.1	-2.14323	0.0460962
WBGene00016056	C24D10.5	-2.14305	0.0242634
WBGene00007354	C06A1.3	-2.1414	0.0491577
WBGene00017354	F10E9.2	-2.14099	0.0230355
WBGene00018225	nep-14	-2.1376	0.0234233
WBGene00015587	lido-2	-2.13554	0.0302375
WBGene00001981	hnd-1	-2.13383	0.0259913
WBGene00006962	xol-1	-2.13234	0.00711006
WBGene00019700	btb-11	-2.13176	0.0474749
WBGene00010149	F56D5.5	-2.12974	0.0132822
WBGene00021774	fbxb-43	-2.12968	0.0438761
WBGene00010000	F53F8.3	-2.12874	0.0219832
WBGene00001859	hil-8	-2.12803	0.0409773
WBGene00077787	T05E12.10	-2.12583	0.0471861
WBGene00017451	lido-14	-2.12519	0.01473
WBGene00003983	pes-10	-2.12369	0.0133069
WBGene00001076	dpy-17	-2.1225	0.00677804
WBGene00017365	F10G2.4	-2.1201	0.02566
WBGene00007162	fbxa-153	-2.11823	0.00500148
WBGene00017538	ceh-49	-2.11757	0.0300733
WBGene00017459	F14D2.11	-2.11736	0.0268259
WBGene00007850	C31G12.1	-2.11648	0.02566
WBGene00008537	F02H6.4	-2.11628	0.0272384
WBGene00050948	Y48B6A.16	-2.10046	0.0205113
WBGene00009444	erh-2	-2.09934	0.0133292
WBGene00017481	F15B10.3	-2.09712	0.000230467
WBGene00019796	M151.4	-2.09651	0.0157793
WBGene00017135	EEED8.4	-2.09608	0.00861821
WBGene00001933	his-59	-2.08938	0.0188131
WBGene00008822	F14H3.3	-2.08603	0.0375627
WBGene00022113	Y71F9AL.8	-2.08533	0.0264264
WBGene00001103	dsl-1	-2.08518	0.00798161
WBGene00008823	F14H3.4	-2.08285	0.0347815
WBGene00018813	F54D11.3	-2.08199	0.0123144
WBGene00008349	CE7X_3.1	-2.08031	0.0278386
WBGene00017069	timm-17B.2	-2.07988	0.0326248
WBGene00001065	dpy-3	-2.0787	0.0208425
WBGene00022741	ZK430.5	-2.07652	0.0184742
WBGene00020438	T12A2.3	-2.07588	0.0477589
WBGene00017134	EEED8.3	-2.07479	0.0232331
WBGene00011791	T15H9.6	-2.07202	0.0489701
WBGene00007278	lab-1	-2.07185	0.0227926
WBGene00014946	Y70G10A.1	-2.06888	0.033456
WBGene00008172	C48B4.9	-2.0667	0.0195657
WBGene00018444	fbxb-48	-2.06246	0.0431073
WBGene00044436	Y47G6A.31	-2.06212	0.0255481
WBGene00009238	selt-1.2	-2.06119	0.0367359
WBGene00019814	R02C2.1	-2.06069	0.0432196
WBGene00014920	Y53F4B.38	-2.05678	0.0460663
WBGene00020665	T22B2.1	-2.05557	0.0253963
WBGene00010519	K03A11.1	-2.05525	0.0312805
WBGene00012976	sup-35	-2.05473	0.00353125
WBGene00008904	F17A2.13	-2.04934	0.0130952
WBGene00018427	F44E7.5	-2.04854	0.000939034
WBGene00015903	C17E7.9	-2.04817	0.0285587
WBGene00016387	kbp-5	-2.04682	0.018266
WBGene00219399	Y55F3AM.21	-2.04502	0.00987136
WBGene00016485	meg-4	-2.04221	0.0316136
WBGene00012485	fbxa-121	-2.04166	0.01473
WBGene00016453	vet-2	-2.04023	0.0377113
WBGene00009202	aptf-4	-2.03883	0.000478604
WBGene00001170	egl-1	-2.03829	0.0332333
WBGene00021416	mksr-2	-2.03808	0.0298325
WBGene00020064	kbp-1	-2.03757	0.0243186
WBGene00016303	fbxc-32	-2.03687	0.0258113
WBGene00019905	R05G9.3	-2.03545	0.0212979
WBGene00007225	C01G6.3	-2.03162	0.0270019
WBGene00012898	Y46G5A.6	-2.03094	0.0217662
WBGene00044161	C47G2.8	-2.0304	0.0300315
WBGene00001942	his-68	-2.02656	0.0227933
WBGene00004352	rgs-9	-2.0264	0.0307337
WBGene00020073	sdz-28	-2.02595	0.0235038
WBGene00017022	D1022.3	-2.02481	0.0244734
WBGene00008080	C44B9.3	-2.0235	0.0171935
WBGene00194682	F40D4.17	-2.02166	0.0254112
WBGene00017949	F31D5.6	-2.0207	0.0431035
WBGene00012499	Y24F12A.4	-2.01974	0.0143754
WBGene00009651	F43D2.2	-2.01945	0.0286901
WBGene00001436	fkh-4	-2.01858	0.0238148
WBGene00016189	C28G1.4	-2.01742	0.0319227
WBGene00015624	C09B8.5	-2.01714	0.013446
WBGene00007334	C05C10.7	-2.01582	0.00543537
WBGene00017456	F14D2.8	-2.01437	0.0227813
WBGene00189951	linc-29	-2.01414	0.00976221
WBGene00016449	tost-1	-2.01224	0.0224212
WBGene00011236	R11A8.1	-2.0116	0.0294389
WBGene00010555	K04C1.5	-2.01125	0.028061
WBGene00017832	kbp-2	-2.01104	0.0176083
WBGene00022335	Y82E9BR.2	-2.01035	0.0281583
WBGene00020304	fbxa-200	-2.01012	0.0265633
WBGene00022262	Y73C8C.3	-2.00958	0.0457192
WBGene00022441	Y110A2AL.4	-2.0075	0.00665306
WBGene00016980	C56G2.5	-2.00676	0.0128553
WBGene00022265	Y73C8C.8	-2.00632	0.0432853
WBGene00010691	K08H2.4	-2.00474	0.0461356
WBGene00014811	M162.9	-2.00269	0.0309806
WBGene00007290	C04B4.2	-2.00214	0.025941
WBGene00004819	skr-13	-1.99838	0.00663714
WBGene00044702	F46C3.4	-1.99718	0.0281457
WBGene00001435	fkh-3	-1.9953	0.0429434
WBGene00022257	puf-11	-1.99506	0.0223496
WBGene00010673	K08E7.5	-1.99373	0.00465352
WBGene00008207	C49F5.3	-1.99234	0.0245183
WBGene00021795	Y52E8A.2	-1.99149	0.0231153
WBGene00020858	mop-25.3	-1.99145	0.0273484
WBGene00006619	try-1	-1.98688	0.026357
WBGene00219374	C25A11.10	-1.98595	0.0197085
WBGene00004392	rnr-2	-1.98517	0.019085
WBGene00015291	C01B12.8	-1.98488	0.0397199
WBGene00020290	T06D4.1	-1.98471	0.0308698
WBGene00013453	fbxa-83	-1.98398	0.00807598
WBGene00010212	fbxa-192	-1.98362	0.0366649
WBGene00017548	F18A1.7	-1.98168	0.0242032
WBGene00019795	M151.3	-1.98113	0.0234633
WBGene00013375	srsx-25	-1.98019	0.0114738
WBGene00271706	D2089.8	-1.97999	0.00772736
WBGene00013383	aptf-2	-1.97918	0.00238055
WBGene00000473	cey-2	-1.9787	0.0279273
WBGene00006740	ulp-5	-1.97758	0.0325136
WBGene00022730	ZK402.3	-1.97728	0.0497876
WBGene00011155	rbm-3.1	-1.97683	0.0242926
WBGene00006939	wee-1.2	-1.97444	0.0189059
WBGene00013380	memi-2	-1.97341	0.019805
WBGene00021055	W06A11.4	-1.97318	0.0355091
WBGene00020467	T12F5.2	-1.97271	0.0239056
WBGene00184990	C14B1.12	-1.97164	0.0380741
WBGene00007640	C17D12.7	-1.97094	0.0173693
WBGene00017601	ets-7	-1.97041	0.0368217
WBGene00001075	dpy-14	-1.96838	0.0205852
WBGene00012845	set-24	-1.96731	0.0221272
WBGene00019576	lido-5	-1.96593	0.00864426
WBGene00020684	T22D1.5	-1.96561	0.0246612
WBGene00006376	syp-2	-1.96549	0.0264553
WBGene00013610	fbxa-206	-1.96544	0.0236397
WBGene00001072	dpy-10	-1.96479	0.0329257
WBGene00022508	ZC53.1	-1.96459	0.0396112
WBGene00020098	R144.10	-1.96429	0.0238216
WBGene00004821	skr-15	-1.96395	0.0155479
WBGene00009133	bed-3	-1.96373	0.0252215
WBGene00011231	R11A5.3	-1.96369	0.0106044
WBGene00015385	C03B8.2	-1.96282	0.0389463
WBGene00008173	C48B4.10	-1.96197	0.0219896
WBGene00013241	ung-1	-1.96089	0.02001
WBGene00019254	H31G24.3	-1.96086	0.0308698
WBGene00017263	F08F3.6	-1.96052	0.0219655
WBGene00001647	gna-2	-1.96008	0.0235208
WBGene00007985	swah-1	-1.95889	0.0276892
WBGene00013348	fbxa-106	-1.95832	0.0178838
WBGene00011505	pzf-1	-1.95791	0.0248719
WBGene00015589	lido-4	-1.9576	0.00377413
WBGene00012716	Y39E4B.5	-1.95758	0.022366
WBGene00007798	C29A12.2	-1.95625	0.0207187
WBGene00001686	gpd-4	-1.95394	0.0300583
WBGene00000740	col-167	-1.95382	0.0151062
WBGene00008561	F07H5.10	-1.95357	0.0227606
WBGene00004243	puf-7	-1.95285	0.0327513
WBGene00009606	F40G12.11	-1.95245	0.0258773
WBGene00011431	T04D3.1	-1.9523	0.0196867
WBGene00018203	F39F10.3	-1.95146	0.0287821
WBGene00009035	gfat-2	-1.95131	0.0289679
WBGene00017015	D1014.2	-1.95079	0.00978431
WBGene00011513	fbxa-197	-1.95074	0.0272225
WBGene00010194	btb-19	-1.95048	0.0315531
WBGene00014987	ZK637.6	-1.94943	0.0254605
WBGene00010606	cyp-13B2	-1.94921	0.0135928
WBGene00011275	psf-1	-1.9486	0.0203262
WBGene00012210	W02D9.4	-1.94704	0.0221376
WBGene00020404	T10B11.8	-1.94504	0.0235713
WBGene00010678	K08F4.3	-1.9444	0.0214801
WBGene00013030	Y49E10.4	-1.94343	0.0237215
WBGene00021781	Y51H7C.3	-1.94296	0.0209221
WBGene00010573	K04H4.2	-1.94244	0.00849767
WBGene00007709	clec-87	-1.94194	0.0342857
WBGene00020035	egg-5	-1.94164	0.0295954
WBGene00010234	ttr-50	-1.94074	0.0368162
WBGene00018189	nhr-181	-1.9404	0.01285
WBGene00013432	Y66D12A.6	-1.94025	0.0237403
WBGene00015134	B0304.2	-1.94009	0.0175393
WBGene00003976	pes-1	-1.93974	0.0322128
WBGene00009937	lsl-1	-1.93952	0.018954
WBGene00008723	F12F6.8	-1.93911	0.0261101
WBGene00043998	T21C12.8	-1.93857	0.0072788
WBGene00013319	ccch-5	-1.93836	0.0197781
WBGene00020588	T19H12.2	-1.93766	0.0284101
WBGene00004078	pos-1	-1.93713	0.0298319
WBGene00194696	EEED8.18	-1.93684	0.0180504
WBGene00004246	puf-10	-1.93681	0.0265576
WBGene00000405	cdk-1	-1.9364	0.0250028
WBGene00011898	T21C9.13	-1.93565	0.0344275
WBGene00195169	Y50D4A.6	-1.93531	0.00319977
WBGene00004823	skr-17	-1.93393	0.0155495
WBGene00015189	B0432.8	-1.93381	0.0174241
WBGene00011741	T12G3.6	-1.93351	0.0291597
WBGene00001597	gld-3	-1.9333	0.0396199
WBGene00004239	puf-3	-1.93211	0.0286253
WBGene00019606	clec-88	-1.93201	0.0312998
WBGene00016381	sgo-1	-1.932	0.0324846
WBGene00009086	F23D12.2	-1.93101	0.0370436
WBGene00011350	perm-1	-1.93081	0.0316507
WBGene00019811	egg-2	-1.93058	0.0307538
WBGene00022034	deps-1	-1.93034	0.0363007
WBGene00015733	C13B9.2	-1.92859	0.0195012
WBGene00000804	csc-1	-1.92736	0.0241353
WBGene00017549	pid-1	-1.92734	0.0310712
WBGene00013553	Y75B8A.18	-1.92728	0.0210723
WBGene00011153	R09A8.2	-1.92666	0.0479564
WBGene00021576	fbxc-51	-1.9264	0.0247844
WBGene00008526	F02D10.6	-1.9263	0.0243186
WBGene00020702	T22F7.3	-1.92577	0.0191925
WBGene00022292	Y75D11A.3	-1.92452	0.0182671
WBGene00001571	gei-14	-1.9244	0.032777
WBGene00012650	orc-1	-1.9236	0.0251869
WBGene00011788	hal-3	-1.92313	0.0185945
WBGene00011597	zim-1	-1.92298	0.0343199
WBGene00021596	spsb-2	-1.92244	0.0248504
WBGene00014576	Y43F11A.6	-1.92212	0.0184423
WBGene00004374	rme-2	-1.92168	0.0300583
WBGene00002144	inx-22	-1.92094	0.0324226
WBGene00013349	Y59A8B.12	-1.92091	0.0196995
WBGene00009302	F31F6.3	-1.92077	0.0424138
WBGene00010195	pot-2	-1.91997	0.0234563
WBGene00018438	btb-6	-1.91937	0.0383414
WBGene00004984	spn-4	-1.91806	0.0339096
WBGene00022390	him-19	-1.91783	0.0095967
WBGene00206491	Y73F8A.1173	-1.9176	0.0129259
WBGene00021662	snpc-3.3	-1.91752	0.0212862
WBGene00004044	plk-3	-1.91687	0.0331663
WBGene00011038	R05H5.3	-1.91687	0.0235157
WBGene00011642	T09B9.1	-1.91576	0.02618
WBGene00018852	F55A3.7	-1.91559	0.0225991
WBGene00011011	R04D3.3	-1.91552	0.03244
WBGene00219803	C06A1.12	-1.91523	0.0168659
WBGene00000417	ced-3	-1.91476	0.033088
WBGene00018901	slc-25A18.2	-1.9139	0.0215832
WBGene00003228	mex-1	-1.91223	0.0339203
WBGene00004354	rgs-11	-1.91169	0.0274433
WBGene00008464	E02H4.6	-1.9115	0.0346642
WBGene00009946	ogr-2	-1.91132	0.0339997
WBGene00004339	rfc-3	-1.91104	0.0267358
WBGene00008536	F02H6.3	-1.91046	0.0312364
WBGene00000144	apc-10	-1.90894	0.0297804
WBGene00000388	cdc-25.3	-1.90872	0.0375175
WBGene00044987	K07A1.17	-1.90866	0.030733
WBGene00015747	C13G5.2	-1.90858	0.0229651
WBGene00000422	ced-8	-1.90813	0.0128913
WBGene00011981	T24C2.2	-1.90811	0.0254155
WBGene00011945	alg-5	-1.90796	0.0330316
WBGene00086551	D2005.7	-1.90786	0.0328871
WBGene00016822	C50E3.11	-1.90786	0.0465814
WBGene00020758	T24C4.2	-1.90735	0.0258541
WBGene00005552	sri-40	-1.90731	0.0193371
WBGene00044638	F23A7.8	-1.9065	0.0150696
WBGene00001437	fkh-5	-1.90576	0.0212552
WBGene00021648	mis-12	-1.90569	0.0299761
WBGene00044414	C06A5.12	-1.90528	0.00672479
WBGene00015842	C16C8.4	-1.90477	0.0236434
WBGene00000413	cdt-1	-1.9043	0.021721
WBGene00015312	C01G8.1	-1.90417	0.0339203
WBGene00018513	F46F11.10	-1.90371	0.0212862
WBGene00010609	dut-1	-1.90348	0.0326138
WBGene00002106	ins-23	-1.90326	0.0247062
WBGene00012481	Y18D10A.11	-1.90322	0.0284539
WBGene00017843	F26G5.1	-1.90315	0.0447576
WBGene00000868	cyb-3	-1.90277	0.0318818
WBGene00017358	F10E9.7	-1.90272	0.0174328
WBGene00010492	meg-1	-1.90237	0.0423991
WBGene00219908	F20C5.10	-1.9023	0.0223496
WBGene00011809	T16G12.8	-1.90227	0.0296969
WBGene00007277	asfl-1	-1.90211	0.0372999
WBGene00012981	Y48B6A.10	-1.90177	0.0160057
WBGene00004750	sea-1	-1.90087	0.0235157
WBGene00194906	Y53C12A.11	-1.90075	0.0129003
WBGene00271598	Y18D10A.30	-1.90032	0.018266
WBGene00011012	R04D3.4	-1.89963	0.0286045
WBGene00008061	C41G7.3	-1.89912	0.0281583
WBGene00008440	DY3.8	-1.89904	0.032928
WBGene00017402	F12E12.1	-1.898	0.033433
WBGene00003155	mcm-3	-1.89776	0.0376017
WBGene00003784	nos-2	-1.89771	0.0283402
WBGene00194812	F19B2.12	-1.89744	0.0309569
WBGene00010351	cbd-1	-1.89714	0.0346233
WBGene00022669	ZK177.1	-1.89702	0.0381791
WBGene00000469	ces-2	-1.89695	0.0209314
WBGene00021763	Y51F10.2	-1.89683	0.0309356
WBGene00000098	air-1	-1.89678	0.0256579
WBGene00020948	era-1	-1.89669	0.037325
WBGene00011152	R09A8.1	-1.89611	0.0310712
WBGene00015083	egg-1	-1.89602	0.0382939
WBGene00018991	F56F11.4	-1.89536	0.0313864
WBGene00001482	fog-2	-1.89527	0.0405893
WBGene00011156	rbm-3.2	-1.8951	0.0134226
WBGene00008825	F14H3.6	-1.8944	0.0305576
WBGene00011576	rmh-2	-1.89415	0.0339376
WBGene00022244	Y73B6BL.23	-1.89402	0.0306361
WBGene00016230	C29G2.2	-1.8934	0.0281457
WBGene00302993	T14B4.19	-1.89267	0.0255781
WBGene00011063	cpg-3	-1.89223	0.0379774
WBGene00021200	cyp-31A3	-1.89222	0.0358607
WBGene00004217	ptr-2	-1.89217	0.0317921
WBGene00003865	oma-2	-1.89203	0.0340639
WBGene00014097	ZK829.9	-1.89198	0.0460556
WBGene00004241	puf-5	-1.89159	0.0338202
WBGene00004042	plk-1	-1.89145	0.0329839
WBGene00012020	gyg-2	-1.89137	0.0371792
WBGene00013728	Y111B2A.2	-1.89129	0.0209199
WBGene00002068	ify-1	-1.89067	0.0267358
WBGene00021713	Y49F6A.5	-1.89017	0.0458974
WBGene00018455	fbxc-42	-1.88977	0.0340811
WBGene00014955	Y102A5C.6	-1.88967	0.0425435
WBGene00011509	T05H10.4	-1.88887	0.0205319
WBGene00044067	zipt-7.1	-1.88886	0.0289426
WBGene00018636	oef-1	-1.88881	0.0140416
WBGene00015852	C16C8.14	-1.88879	0.0272845
WBGene00018613	skpt-1	-1.88878	0.0378007
WBGene00010051	F54D5.5	-1.88872	0.027584
WBGene00000301	cav-1	-1.88841	0.0447083
WBGene00001683	gpd-1	-1.88802	0.0250154
WBGene00007643	marc-3	-1.88764	0.0360447
WBGene00008789	F14D7.2	-1.88751	0.0405061
WBGene00015698	kca-1	-1.88736	0.0445286
WBGene00009186	trcs-1	-1.88711	0.0372919
WBGene00022357	kbp-4	-1.88681	0.0253534
WBGene00001831	hcp-3	-1.88679	0.0390709
WBGene00007445	C08F8.3	-1.88667	0.0380648
WBGene00000474	cey-3	-1.88633	0.0313509
WBGene00009701	egg-3	-1.8859	0.0284132
WBGene00006793	unc-59	-1.88533	0.0202147
WBGene00003159	mcm-7	-1.88506	0.033224
WBGene00003955	pcn-1	-1.88495	0.0358459
WBGene00014731	F02E9.8	-1.88468	0.0287519
WBGene00001607	gln-6	-1.8841	0.0330113
WBGene00010787	K12D12.5	-1.88382	0.0364712
WBGene00002214	klc-1	-1.88323	0.0412499
WBGene00013247	Y57A10A.2	-1.88317	0.032188
WBGene00018862	wago-2	-1.88301	0.0379653
WBGene00013894	ZC434.8	-1.88253	0.0299476
WBGene00008218	nasp-2	-1.8824	0.0387219
WBGene00010036	cpar-1	-1.88237	0.0232354
WBGene00015899	C17E7.4	-1.88225	0.0335044
WBGene00007168	B0393.3	-1.88195	0.0338325
WBGene00016695	C45H4.14	-1.88178	0.0402089
WBGene00010053	F54D5.9	-1.88176	0.0282651
WBGene00007624	hrde-1	-1.88163	0.034354
WBGene00004244	puf-8	-1.8815	0.0278646
WBGene00004242	puf-6	-1.88132	0.0402229
WBGene00000496	chs-1	-1.88125	0.0300491
WBGene00010353	memi-3	-1.88104	0.037151
WBGene00001985	hop-1	-1.88099	0.0238148
WBGene00004985	spo-11	-1.88065	0.0410656
WBGene00015504	C06A5.6	-1.88061	0.0344902
WBGene00012112	T28A8.6	-1.87995	0.0317913
WBGene00012299	W06D11.1	-1.87986	0.0367376
WBGene00003157	mcm-5	-1.87952	0.0336784
WBGene00003154	mcm-2	-1.87951	0.0337244
WBGene00008535	F02H6.2	-1.87922	0.0289426
WBGene00012879	fbxa-215	-1.87904	0.0328036
WBGene00010689	K08H2.2	-1.87871	0.0351598
WBGene00016421	cdc-7	-1.8787	0.0268162
WBGene00009300	F31F6.1	-1.8787	0.034646
WBGene00016713	C46E10.9	-1.87777	0.0444153
WBGene00010621	egg-6	-1.87748	0.0338926
WBGene00010093	capg-2	-1.87746	0.0314196
WBGene00013567	Y75B12B.1	-1.87736	0.0355333
WBGene00018948	F56C9.3	-1.87718	0.0340163
WBGene00003783	nos-1	-1.87704	0.0194251
WBGene00011612	T08D2.7	-1.87692	0.00309579
WBGene00007870	C32H11.7	-1.87682	0.0198134
WBGene00007797	C29A12.1	-1.87667	0.0405701
WBGene00014914	Y52B11A.11	-1.8765	0.0128913
WBGene00003231	mex-6	-1.87617	0.0471861
WBGene00018297	F41F3.3	-1.87603	0.00554883
WBGene00077732	szy-4	-1.87571	0.0412499
WBGene00000865	cyb-1	-1.87516	0.0351315
WBGene00004180	pri-1	-1.87506	0.0280779
WBGene00219609	linc-7	-1.87408	0.0297408
WBGene00012236	W04A8.1	-1.87364	0.0187633
WBGene00007332	C05C10.5	-1.8736	0.0392205
WBGene00002073	ima-2	-1.87288	0.0312998
WBGene00003601	nhr-2	-1.87278	0.0340811
WBGene00011689	T10C6.7	-1.87208	0.0263574
WBGene00011066	ztf-15	-1.87152	0.0359706
WBGene00012109	T28A8.3	-1.87143	0.0383414
WBGene00004422	rpl-11.1	-1.8714	0.0234819
WBGene00007092	B0001.7	-1.87139	0.0432424
WBGene00021153	Y4C6A.3	-1.87092	0.0489701
WBGene00011320	T01C3.3	-1.87073	0.0330372
WBGene00017696	polk-1	-1.8706	0.0375526
WBGene00021187	Y9D1A.2	-1.87038	0.0417989
WBGene00001595	gld-1	-1.86941	0.0388814
WBGene00015180	B0416.4	-1.86896	0.0333236
WBGene00016501	C37C3.9	-1.86869	0.033401
WBGene00015557	C06G4.1	-1.86825	0.0271391
WBGene00022586	ZC308.4	-1.86767	0.0431035
WBGene00018668	bath-2	-1.8675	0.0309356
WBGene00006546	tbx-9	-1.86747	0.0402691
WBGene00021035	W05F2.3	-1.86725	0.0452168
WBGene00000867	cyb-2.2	-1.86665	0.040071
WBGene00189952	K10D2.8	-1.86662	0.0389786
WBGene00008824	F14H3.5	-1.86634	0.037489
WBGene00013862	wdr-5.3	-1.8663	0.0390723
WBGene00011010	R04D3.2	-1.86596	0.0438741
WBGene00003230	mex-5	-1.86566	0.0382703
WBGene00019341	K02F6.7	-1.86546	0.0449906
WBGene00023291	F53H1.2	-1.86512	0.0375269
WBGene00007766	C27C7.1	-1.86464	0.030232
WBGene00012276	his-74	-1.86459	0.0332869
WBGene00000866	cyb-2.1	-1.86454	0.0343123
WBGene00009301	F31F6.2	-1.86412	0.0489651
WBGene00022035	Y65B4BL.3	-1.86343	0.0484329
WBGene00009862	fbxb-67	-1.86326	0.0221722
WBGene00000386	cdc-25.1	-1.86303	0.0259091
WBGene00001511	fzy-1	-1.86294	0.0339347
WBGene00016799	C50C3.1	-1.86203	0.0425113
WBGene00020744	T24A6.1	-1.86196	0.0326473
WBGene00011464	T05B9.1	-1.86172	0.0362122
WBGene00003864	oma-1	-1.86163	0.0449607
WBGene00003026	lin-41	-1.86118	0.030746
WBGene00009270	F30F8.1	-1.86117	0.0388814
WBGene00011062	R06C7.2	-1.86074	0.0205615
WBGene00000099	air-2	-1.86018	0.0460786
WBGene00020823	T26A5.8	-1.85855	0.0239012
WBGene00020434	T11F8.2	-1.85793	0.0261549
WBGene00022488	orc-3	-1.85771	0.0225617
WBGene00019804	R01B10.2	-1.85694	0.0494538
WBGene00022236	Y73B6BL.12	-1.8569	0.0436017
WBGene00004721	san-1	-1.8564	0.0423929
WBGene00013419	Y65A5A.2	-1.85635	0.036136
WBGene00014117	clec-91	-1.85629	0.0352285
WBGene00006377	syp-3	-1.85589	0.0327587
WBGene00020910	dgtr-1	-1.85544	0.0354411
WBGene00185086	F59A3.12	-1.85543	0.0232331
WBGene00077453	Y62F5A.12	-1.85507	0.0227613
WBGene00002042	hus-1	-1.85455	0.00886676
WBGene00013381	cyp-31A5	-1.85445	0.0405703
WBGene00008782	sdz-14	-1.8543	0.0142633
WBGene00011986	T24D1.3	-1.85422	0.0431276
WBGene00018954	F56C9.11	-1.85393	0.0314664
WBGene00015677	cpg-4	-1.85363	0.0370679
WBGene00001606	gln-5	-1.85356	0.0366902
WBGene00007773	C27C12.3	-1.85278	0.0499325
WBGene00009656	F43G6.3	-1.85258	0.0287519
WBGene00017249	fbxb-108	-1.85204	0.0479101
WBGene00022452	Y110A2AR.1	-1.85176	0.0260261
WBGene00007788	C28A5.1	-1.85167	0.0398675
WBGene00010363	H04D03.2	-1.8512	0.0297
WBGene00004028	pif-1	-1.85103	0.0424576
WBGene00022043	psf-3	-1.85097	0.0387302
WBGene00001413	fem-3	-1.85057	0.0319366
WBGene00017269	F08F8.4	-1.85051	0.0196772
WBGene00013857	orc-5	-1.85023	0.0341839
WBGene00020411	T10E9.1	-1.85012	0.0241013
WBGene00018908	fncm-1	-1.84981	0.0275836
WBGene00022694	gcna-1	-1.84968	0.0235486
WBGene00004340	rfc-4	-1.84963	0.0236459
WBGene00019799	M151.7	-1.84953	0.0458974
WBGene00015016	bath-14	-1.8495	0.0455487
WBGene00010281	F58G11.3	-1.84949	0.038614
WBGene00007580	C14B1.9	-1.84945	0.0433888
WBGene00004334	ref-1	-1.84921	0.0183002
WBGene00012527	set-22	-1.8488	0.0371802
WBGene00020354	sgnh-1	-1.84867	0.0297804
WBGene00018830	ska-3	-1.84863	0.0316791
WBGene00011489	T05F1.2	-1.84836	0.0426425
WBGene00008316	dod-18	-1.84808	0.000733944
WBGene00001862	him-3	-1.84773	0.044481
WBGene00007573	C14B1.2	-1.84761	0.0235788
WBGene00014915	Y53C10A.1	-1.84708	0.0245338
WBGene00014918	fbxa-123	-1.84688	0.0171275
WBGene00016178	mesp-1	-1.84684	0.0392189
WBGene00008035	C39E9.12	-1.84626	0.0275456
WBGene00008174	C48B4.11	-1.84474	0.0205003
WBGene00044412	F40H6.6	-1.84468	0.0132116
WBGene00000770	cpb-1	-1.84453	0.0378653
WBGene00022737	tofu-7	-1.84391	0.0283126
WBGene00002368	let-99	-1.8436	0.0458796
WBGene00020338	T08A9.6	-1.84269	0.0136844
WBGene00011600	zim-2	-1.84193	0.0442942
WBGene00021155	Y4C6B.1	-1.84167	0.0410868
WBGene00022590	ZC317.7	-1.84115	0.0361439
WBGene00009007	otub-3	-1.84061	0.0231153
WBGene00016163	C27D9.1	-1.84055	0.0315166
WBGene00000935	daz-1	-1.84044	0.039342
WBGene00008210	C49F5.6	-1.84005	0.0373973
WBGene00012435	flh-1	-1.84003	0.0433019
WBGene00021056	W06B4.1	-1.83996	0.0483368
WBGene00000257	bmk-1	-1.8397	0.0359994
WBGene00021649	Y47G6A.25	-1.83961	0.0362259
WBGene00044290	B0035.18	-1.83959	0.0248379
WBGene00008710	F11E6.7	-1.8386	0.0338186
WBGene00017265	snpc-1.3	-1.83852	0.0474749
WBGene00006555	tbx-36	-1.83792	0.0446329
WBGene00015766	C14C11.2	-1.83706	0.0294733
WBGene00004737	scc-1	-1.83612	0.0403581
WBGene00003156	mcm-4	-1.83602	0.036433
WBGene00010061	F54E12.2	-1.83585	0.037751
WBGene00002225	klp-15	-1.83525	0.0303606
WBGene00007644	C17E4.4	-1.83493	0.0211229
WBGene00006700	uba-2	-1.83481	0.0167697
WBGene00009368	pole-1	-1.8345	0.0294735
WBGene00014113	hpo-40	-1.83438	0.040457
WBGene00015150	B0336.13	-1.834	0.035644
WBGene00020896	T28D9.4	-1.8335	0.0340902
WBGene00020761	T24C4.5	-1.8328	0.0167366
WBGene00002221	klp-10	-1.8328	0.0403394
WBGene00012315	immt-2	-1.83245	0.0364359
WBGene00001829	hcp-1	-1.83203	0.0436629
WBGene00017404	F12E12.3	-1.83198	0.040296
WBGene00007710	rsa-1	-1.83165	0.0372382
WBGene00003216	memi-1	-1.83091	0.0339203
WBGene00015102	cpg-2	-1.83062	0.0409251
WBGene00016702	C46A5.6	-1.83025	0.0205319
WBGene00017132	tofu-6	-1.83021	0.0338186
WBGene00006618	trt-1	-1.82915	0.0300237
WBGene00017532	ent-5	-1.82908	0.0329203
WBGene00009983	cut-2	-1.82901	0.00864507
WBGene00018902	F55G1.6	-1.82898	0.0396837
WBGene00000913	daf-18	-1.82859	0.0328871
WBGene00003161	mdf-2	-1.82846	0.0358501
WBGene00015819	fbxc-44	-1.82816	0.0272078
WBGene00003395	mom-2	-1.82792	0.0345314
WBGene00016291	C31H1.8	-1.82777	0.0389463
WBGene00017441	F13H8.8	-1.82751	0.0152142
WBGene00003835	nxf-2	-1.82747	0.0275263
WBGene00013552	gmn-1	-1.82742	0.0232354
WBGene00003184	mei-2	-1.82722	0.0395842
WBGene00000264	brc-1	-1.82701	0.0236657
WBGene00007642	C17E4.2	-1.82685	0.0346233
WBGene00010193	btb-20	-1.82678	0.025391
WBGene00015136	B0304.4	-1.82669	0.0353336
WBGene00020087	R119.1	-1.82656	0.0319451
WBGene00001569	meg-3	-1.82557	0.0385139
WBGene00000275	bub-1	-1.8254	0.0399799
WBGene00022399	Y97E10AR.4	-1.82539	0.0233988
WBGene00017985	neg-1	-1.82527	0.0396685
WBGene00020466	sld-2	-1.82513	0.0223941
WBGene00015011	B0041.8	-1.8249	0.0206808
WBGene00004043	plk-2	-1.82423	0.0460884
WBGene00045357	F13A7.14	-1.82419	0.0339645
WBGene00255714	B0511.19	-1.82313	0.0426362
WBGene00013208	Y54G9A.5	-1.82291	0.0460019
WBGene00001051	cks-1	-1.82231	0.0271057
WBGene00003576	ndc-80	-1.82183	0.0330648
WBGene00019138	bath-21	-1.8213	0.0413021
WBGene00013659	Y105C5B.20	-1.82115	0.0467723
WBGene00003422	msh-6	-1.82109	0.0400055
WBGene00016353	C33F10.4	-1.82059	0.00904617
WBGene00003994	pgl-3	-1.8205	0.0424495
WBGene00002231	knl-1	-1.82002	0.035938
WBGene00008569	fbxa-101	-1.81956	0.0265633
WBGene00013669	tcab-1	-1.81914	0.0222073
WBGene00002125	inx-3	-1.81908	0.0347631
WBGene00009179	kbp-3	-1.81848	0.0188871
WBGene00021418	Y38F2AL.6	-1.81844	0.0113629
WBGene00004163	pqn-82	-1.81799	0.0316976
WBGene00012715	snpc-1.2	-1.8176	0.03316
WBGene00005638	srm-1	-1.81731	0.0481704
WBGene00000479	cgh-1	-1.81671	0.0310712
WBGene00011435	T04D3.8	-1.81657	0.019085
WBGene00021270	pid-3	-1.81655	0.0357683
WBGene00003158	mcm-6	-1.81638	0.0325944
WBGene00006311	sun-1	-1.81607	0.0406988
WBGene00022854	cin-4	-1.81595	0.0300153
WBGene00011501	rmd-1	-1.81583	0.0133292
WBGene00044758	Y37H2A.12	-1.81567	0.0205319
WBGene00016586	C42C1.8	-1.81561	0.0365126
WBGene00019577	lido-6	-1.8154	0.0161347
WBGene00021877	Y54G2A.12	-1.81521	0.0308693
WBGene00019132	bath-19	-1.81453	0.0391085
WBGene00009287	psf-2	-1.81419	0.0423991
WBGene00015310	fan-1	-1.81416	0.0212552
WBGene00008385	D1081.7	-1.81414	0.0413758
WBGene00006552	tbx-33	-1.8135	0.04375
WBGene00017931	picc-1	-1.81326	0.0208728
WBGene00018016	lrr-1	-1.81323	0.0314716
WBGene00016824	C50E3.13	-1.81299	0.039972
WBGene00021012	pig-1	-1.81298	0.0367672
WBGene00014954	Y102A5C.5	-1.81262	0.0393903
WBGene00194861	H04D03.6	-1.81248	0.0366607
WBGene00019130	gbas-1	-1.81226	0.0228674
WBGene00007978	C36B1.11	-1.81191	0.0346
WBGene00001855	hil-4	-1.81141	0.0405065
WBGene00003418	msh-2	-1.8114	0.0364253
WBGene00019651	K11D12.12	-1.81132	0.00478033
WBGene00015095	B0261.7	-1.81088	0.0256523
WBGene00001110	duo-1	-1.81085	0.0313811
WBGene00020392	knl-3	-1.81063	0.0264258
WBGene00018950	F56C9.6	-1.80953	0.0412915
WBGene00019082	pup-3	-1.8094	0.0265037
WBGene00004808	skr-2	-1.80786	0.0441413
WBGene00001869	him-10	-1.80771	0.0459641
WBGene00013756	ftr-1	-1.80759	0.0305509
WBGene00016263	C30F12.4	-1.80736	0.0478604
WBGene00008346	C56A3.8	-1.80655	0.0333236
WBGene00021470	tpxl-1	-1.80628	0.0460119
WBGene00018483	F45F2.11	-1.80579	0.0366945
WBGene00011061	wago-1	-1.80548	0.0406556
WBGene00013508	Y71A12B.11	-1.80533	0.0398603
WBGene00021832	Y54E10A.12	-1.80529	0.0389474
WBGene00013038	ani-1	-1.80462	0.0402663
WBGene00010542	K03H1.7	-1.80436	0.0313924
WBGene00002228	klp-18	-1.8043	0.0397508
WBGene00016564	cmt-1	-1.80429	0.0258375
WBGene00004179	prg-2	-1.804	0.0390126
WBGene00001833	hcp-6	-1.80385	0.0432182
WBGene00003177	mec-15	-1.80383	0.0116256
WBGene00015849	C16C8.11	-1.80357	0.0322768
WBGene00000467	cep-1	-1.80341	0.0349806
WBGene00009921	F52B5.2	-1.80318	0.0181729
WBGene00015590	bath-15	-1.80314	0.0231212
WBGene00006977	zif-1	-1.80313	0.017661
WBGene00002064	iff-1	-1.80224	0.0436159
WBGene00019712	rmh-1	-1.80117	0.0329839
WBGene00003421	msh-5	-1.80074	0.0286215
WBGene00017986	F32D1.7	-1.80036	0.040748
WBGene00017801	F26A1.1	-1.79924	0.026108
WBGene00006394	taf-11.2	-1.79914	0.040296
WBGene00008641	pch-2	-1.79912	0.0292593
WBGene00012436	flh-3	-1.79891	0.041945
WBGene00011376	gla-3	-1.79887	0.0235361
WBGene00008384	D1081.6	-1.79858	0.0286901
WBGene00008580	dsb-1	-1.7981	0.0495639
WBGene00001938	his-64	-1.79787	0.0394093
WBGene00043279	F22D6.8	-1.7978	0.00170751
WBGene00008399	D2005.4	-1.79741	0.0301134
WBGene00021201	Y17G9B.4	-1.79739	0.0121898
WBGene00002032	htp-1	-1.79707	0.04079
WBGene00006974	zen-4	-1.79707	0.037484
WBGene00009372	evl-18	-1.79688	0.0305748
WBGene00016460	C35E7.8	-1.79683	0.0364253
WBGene00001514	xnd-1	-1.79674	0.0416135
WBGene00001998	hpr-17	-1.79674	0.0252166
WBGene00014034	ZK643.2	-1.79658	0.0265584
WBGene00004027	pie-1	-1.79545	0.0310884
WBGene00015853	C16C8.16	-1.79516	0.0336404
WBGene00000871	cye-1	-1.79478	0.0335266
WBGene00009385	sas-5	-1.79406	0.0292592
WBGene00004391	rnr-1	-1.79389	0.0461276
WBGene00017452	bath-29	-1.79385	0.0213372
WBGene00016074	dnsn-1	-1.79296	0.0415371
WBGene00044742	Y55F3BR.10	-1.79255	0.000902725
WBGene00019692	fubl-4	-1.79229	0.0444669
WBGene00045434	Y95D11A.3	-1.79207	0.0211022
WBGene00012104	sygl-1	-1.79184	0.0420704
WBGene00009713	F44G4.3	-1.79141	0.00194536
WBGene00013443	such-1	-1.79118	0.0288555
WBGene00010367	H05L14.2	-1.79053	0.0375955
WBGene00001973	hmg-3	-1.79033	0.0457777
WBGene00013726	Y106G6H.16	-1.7901	0.0141982
WBGene00001600	glh-3	-1.79005	0.0331994
WBGene00009071	F23A7.6	-1.78972	0.0303595
WBGene00001639	gly-14	-1.78962	0.0298319
WBGene00009113	maph-1.2	-1.78949	0.042043
WBGene00013278	Y57A10B.6	-1.78904	0.0403113
WBGene00012405	ztf-25	-1.78881	0.0186641
WBGene00002047	icp-1	-1.7888	0.0400395
WBGene00008968	elli-1	-1.78807	0.0373539
WBGene00012095	pssy-2	-1.78764	0.0247716
WBGene00018010	F33E11.2	-1.78746	0.0391085
WBGene00015029	B0207.6	-1.78689	0.0164515
WBGene00003224	mes-6	-1.78688	0.0181344
WBGene00271694	T10E9.14	-1.78686	0.014322
WBGene00017360	F10E9.11	-1.78675	0.0342325
WBGene00006463	nduf-2.2	-1.78628	0.0227807
WBGene00015591	cyk-7	-1.78622	0.042322
WBGene00001599	glh-2	-1.78616	0.0497615
WBGene00019002	F57B10.4	-1.78613	0.0458042
WBGene00002072	ima-1	-1.78538	0.0196789
WBGene00021559	Y45G5AM.7	-1.78504	0.0237403
WBGene00022462	Y110A7A.15	-1.78428	0.0384228
WBGene00018900	rod-1	-1.78422	0.0375015
WBGene00012972	rsa-2	-1.78356	0.0393456
WBGene00019608	ani-2	-1.78322	0.0461222
WBGene00015975	cas-2	-1.78314	0.0234479
WBGene00022036	Y65B4BL.4	-1.78307	0.032525
WBGene00000265	brd-1	-1.78293	0.0340771
WBGene00001688	gpr-1	-1.78265	0.033196
WBGene00018409	F44B9.8	-1.78187	0.0190404
WBGene00006568	thk-1	-1.78182	0.0107753
WBGene00009731	exo-1	-1.78165	0.0401582
WBGene00002034	htp-3	-1.7815	0.044732
WBGene00000888	cyn-12	-1.78142	0.0235831
WBGene00011601	zim-3	-1.78012	0.0426266
WBGene00001867	him-8	-1.7798	0.0258262
WBGene00019833	R02F2.4	-1.77968	0.0361832
WBGene00021460	zwl-1	-1.77964	0.0307647
WBGene00000121	aly-2	-1.77931	0.0222846
WBGene00019600	rga-3	-1.77875	0.0473912
WBGene00010042	bcs-1	-1.7786	0.0156101
WBGene00008418	D2030.8	-1.7785	0.0172824
WBGene00013246	Y57A10A.1	-1.77803	0.0364628
WBGene00003912	pal-1	-1.77655	0.0238148
WBGene00019129	F59G1.8	-1.77645	0.0372568
WBGene00018335	F42A9.6	-1.77642	0.00187191
WBGene00000885	cyn-9	-1.77621	0.0486214
WBGene00020168	mct-5	-1.7759	0.0267648
WBGene00016823	C50E3.12	-1.77577	0.0393456
WBGene00235256	Y54G11A.19	-1.77553	0.0261648
WBGene00001678	gpa-16	-1.77551	0.0157595
WBGene00000411	cdl-1	-1.77536	0.0383414
WBGene00000387	cdc-25.2	-1.77527	0.0366793
WBGene00000886	cyn-10	-1.77511	0.0225991
WBGene00017827	F26F4.5	-1.7751	0.0314959
WBGene00008107	aspm-1	-1.77472	0.0392771
WBGene00018137	bath-41	-1.77386	0.0254605
WBGene00001872	him-14	-1.77364	0.0426355
WBGene00008417	D2030.7	-1.77358	0.0390947
WBGene00007118	npp-22	-1.77351	0.029834
WBGene00016236	heri-1	-1.77331	0.0301753
WBGene00017482	set-9	-1.7727	0.0329482
WBGene00010263	wago-4	-1.77117	0.0398546
WBGene00010132	F55H2.7	-1.77108	0.0222833
WBGene00017774	nop-1	-1.77094	0.04851
WBGene00001016	dna-2	-1.77064	0.045801
WBGene00010781	K11H3.4	-1.77052	0.0347521
WBGene00012672	Y39B6A.10	-1.77039	0.0495859
WBGene00008170	C48B4.7	-1.76982	0.034811
WBGene00001949	hlh-2	-1.76974	0.0432147
WBGene00006988	zyg-1	-1.76899	0.0237556
WBGene00000498	chk-1	-1.76858	0.025936
WBGene00008130	fbxa-140	-1.76837	0.0302795
WBGene00003037	lin-54	-1.76769	0.0350418
WBGene00001044	dnj-26	-1.76761	0.0486824
WBGene00014667	C06A1.4	-1.76727	0.0307869
WBGene00007187	tag-342	-1.76687	0.0187675
WBGene00019947	htz-1	-1.76629	0.0207784
WBGene00020300	tag-261	-1.76546	0.0205003
WBGene00020412	T10E9.2	-1.76538	0.0227313
WBGene00002229	klp-19	-1.76509	0.0352599
WBGene00008722	F12F6.7	-1.76446	0.0459468
WBGene00011532	chaf-1	-1.76437	0.0456991
WBGene00011819	hal-2	-1.76358	0.0178559
WBGene00016247	C30B5.6	-1.76352	0.0330113
WBGene00004380	rnf-1	-1.7635	0.0421551
WBGene00008921	ctf-4	-1.76299	0.0450458
WBGene00000863	cya-1	-1.76269	0.0271277
WBGene00012277	ccch-3	-1.76261	0.0318818
WBGene00021750	Y50D4C.6	-1.7618	0.00797371
WBGene00006440	tag-63	-1.76123	0.0478102
WBGene00016578	sdz-5	-1.76119	0.017504
WBGene00012651	orc-4	-1.76074	0.0388814
WBGene00021165	Y5H2B.3	-1.76055	0.0223496
WBGene00013612	fbxa-207	-1.76022	0.0364628
WBGene00019189	H11L12.1	-1.76004	0.0402229
WBGene00002992	lin-3	-1.75921	0.0286566
WBGene00009648	zhit-2	-1.75878	0.0195012
WBGene00017450	bath-27	-1.75875	0.0316613
WBGene00010483	K01G12.3	-1.75854	0.0402249
WBGene00016486	fbxa-170	-1.75813	0.039928
WBGene00020757	ucr-2.3	-1.75767	0.0473669
WBGene00077500	C27H6.9	-1.75757	0.0162356
WBGene00012700	Y39B6A.42	-1.75653	0.0463664
WBGene00185089	C16A11.10	-1.75625	0.0243025
WBGene00020778	T24E12.11	-1.75617	0.0456493
WBGene00003229	mex-3	-1.75614	0.0478699
WBGene00001102	dsh-2	-1.7559	0.0237522
WBGene00001186	egl-18	-1.75589	0.0211064
WBGene00023323	K08F11.6	-1.75546	0.0215832
WBGene00009280	F31B9.3	-1.75537	0.025668
WBGene00012565	fbxa-210	-1.75534	0.0433318
WBGene00018867	zhp-1	-1.7547	0.0461276
WBGene00010608	K07A1.1	-1.75451	0.0353336
WBGene00000772	cpb-3	-1.7543	0.0474786
WBGene00019598	K09H9.7	-1.75396	0.0348189
WBGene00018585	F48A11.4	-1.75328	0.0135098
WBGene00044001	C09G4.4	-1.7529	0.0202706
WBGene00013251	Y57A10A.6	-1.7523	0.0477035
WBGene00019509	K07H8.9	-1.75223	0.0281583
WBGene00011804	T16G12.3	-1.75207	0.0359977
WBGene00013719	Y106G6H.6	-1.75131	0.0155033
WBGene00004326	rde-4	-1.75127	0.0214363
WBGene00045509	T07D10.8	-1.74932	0.0334061
WBGene00010227	F58A4.2	-1.74904	0.0472771
WBGene00019595	dscc-1	-1.74875	0.0292234
WBGene00045058	gadr-5	-1.74867	0.01473
WBGene00045291	F23D12.10	-1.74787	0.0372919
WBGene00022054	Y67D2.4	-1.74782	0.0011764
WBGene00004298	rad-54	-1.74764	0.0338394
WBGene00021541	Y42H9B.3	-1.74703	0.0457192
novel.29	-	-1.74692	0.0181962
WBGene00013137	Y53C10A.6	-1.74643	0.0243796
WBGene00018959	F56D1.1	-1.74627	0.030399
WBGene00018037	chtl-1	-1.74607	0.0155033
WBGene00003405	mre-11	-1.74586	0.0395126
WBGene00017328	nemp-1	-1.7439	0.0261285
WBGene00015160	B0361.6	-1.7436	0.0146235
WBGene00194892	dsb-2	-1.74283	0.0457846
WBGene00008959	F19H6.4	-1.74265	0.0407919
WBGene00002297	ect-2	-1.7424	0.0477589
WBGene00021419	eri-5	-1.74216	0.0226712
WBGene00009659	F43G6.7	-1.74187	0.0257772
WBGene00006540	tbg-1	-1.74166	0.0222073
WBGene00008488	F01D4.5	-1.7392	0.0418566
WBGene00009222	fbxa-95	-1.73876	0.0455808
WBGene00020783	blos-4	-1.73859	0.00245061
WBGene00012195	bath-34	-1.73755	0.0401903
WBGene00012888	sas-6	-1.73677	0.0276256
WBGene00010081	F55A11.8	-1.73653	0.0315867
WBGene00009173	prom-1	-1.73644	0.0423991
WBGene00020375	pigv-1	-1.73643	0.0192771
WBGene00045246	C29E4.15	-1.73593	0.00485446
WBGene00010056	smc-6	-1.73587	0.0419361
WBGene00008740	F13D12.5	-1.73532	0.0401619
WBGene00021725	bath-9	-1.73465	0.0278329
WBGene00016169	C27F2.7	-1.73444	0.0332619
WBGene00013725	ska-1	-1.73366	0.010257
WBGene00018806	F54D10.5	-1.73322	0.0486441
WBGene00000395	cdh-3	-1.73318	0.000740156
WBGene00017011	eaf-1	-1.73199	0.0180024
WBGene00011049	sdz-26	-1.73129	0.0487003
WBGene00077653	Y51A2D.23	-1.73089	0.0488407
WBGene00000142	aos-1	-1.73079	0.0149725
WBGene00011892	erh-1	-1.73043	0.0208759
WBGene00004955	spd-5	-1.73004	0.0333492
WBGene00011368	tftc-5	-1.72882	0.0187725
WBGene00012220	W03C9.2	-1.72875	0.0363986
WBGene00015641	C09E7.7	-1.72841	0.00259313
WBGene00195239	ZK1127.13	-1.72838	0.0162895
WBGene00010325	exos-3	-1.72803	0.0138563
WBGene00000794	crn-1	-1.72788	0.0206145
WBGene00004775	2022-09-01	-1.72761	0.0302336
WBGene00185002	K11H3.8	-1.72668	0.0436431
WBGene00010623	K07A12.5	-1.72666	0.037751
WBGene00050970	D2023.8	-1.72658	0.0322604
WBGene00006938	wee-1.1	-1.72578	0.0481688
WBGene00018252	F40H3.6	-1.72555	0.0148344
WBGene00219313	C17E4.20	-1.72518	0.0254031
WBGene00013742	sas-1	-1.72419	0.0179393
WBGene00017620	tofu-2	-1.72402	0.0334508
WBGene00012110	T28A8.4	-1.72399	0.0466209
WBGene00006562	tdc-1	-1.72381	0.0282237
WBGene00004337	rfc-1	-1.72374	0.0311164
WBGene00000738	col-165	-1.72347	0.00506155
novel.6	-	-1.72344	0.01585
WBGene00019153	H04M03.3	-1.72327	0.0278148
WBGene00022141	chaf-2	-1.72325	0.0341045
WBGene00004338	rfc-2	-1.72316	0.0256048
WBGene00004954	spd-3	-1.72237	0.0146578
WBGene00009899	efl-3	-1.72204	0.00818944
WBGene00000143	apc-2	-1.72196	0.0160057
WBGene00001865	him-6	-1.72161	0.0258262
WBGene00019767	rpa-2	-1.72157	0.0260488
WBGene00011415	him-18	-1.7214	0.0312084
WBGene00003917	par-2	-1.72049	0.0266294
WBGene00019396	K04F10.3	-1.72	0.0241313
WBGene00001281	emb-27	-1.71973	0.0229144
WBGene00006379	sys-1	-1.7197	0.0359977
WBGene00019842	R02F11.4	-1.71959	0.019805
WBGene00015989	C18H2.2	-1.71933	0.0202787
WBGene00013766	prmt-1	-1.71902	0.0203951
WBGene00020819	T26A5.2	-1.71808	0.0427689
WBGene00001499	fsn-1	-1.71697	0.0186046
WBGene00013727	Y111B2A.1	-1.71691	0.0333042
WBGene00008361	D1043.1	-1.71664	0.0212319
WBGene00012935	mcm-10	-1.71523	0.0310086
WBGene00001002	div-1	-1.71502	0.0221448
WBGene00004127	abu-12	-1.71496	0.0482222
WBGene00004181	pri-2	-1.71438	0.0479499
WBGene00008003	enu-3.2	-1.71432	0.0339056
WBGene00022803	ZK688.9	-1.71365	0.00870351
WBGene00019520	K08B12.1	-1.71352	0.0402229
WBGene00007109	edg-1	-1.71337	0.0347815
WBGene00012936	pola-1	-1.71333	0.0423072
WBGene00012698	sws-1	-1.71329	0.0282814
WBGene00003164	mdt-6	-1.71325	0.02566
WBGene00016202	kle-2	-1.71318	0.0298157
WBGene00004086	pph-4.2	-1.71296	0.0239012
WBGene00010989	R03D7.2	-1.71167	0.0331951
WBGene00006804	unc-71	-1.71167	0.032756
WBGene00021730	Y49F6C.8	-1.71112	0.0428829
WBGene00007186	B0464.6	-1.71085	0.0287358
WBGene00000592	coh-3	-1.71061	0.04079
WBGene00000460	ceh-39	-1.71043	0.0338186
WBGene00012241	W04A8.6	-1.71029	0.0279441
WBGene00015915	C17G10.1	-1.71011	0.0286195
WBGene00022598	ztf-8	-1.70989	0.0258113
WBGene00013214	Y54G11A.3	-1.70956	0.0432049
WBGene00004953	spd-2	-1.70943	0.0353336
WBGene00023355	W02F12.1	-1.70938	0.00159699
WBGene00006374	syx-4	-1.70921	0.0180024
WBGene00009054	F22D6.9	-1.70895	0.0148714
WBGene00015912	fbxc-50	-1.70863	0.03327
WBGene00022455	tyms-1	-1.70843	0.0408592
WBGene00017422	F13C5.1	-1.7083	0.00230407
WBGene00017335	F10D2.10	-1.70798	0.0149691
WBGene00004781	set-1	-1.70783	0.0267562
WBGene00004952	spd-1	-1.70774	0.0243231
WBGene00001087	dpy-28	-1.70773	0.0215913
WBGene00011939	prmt-9	-1.70759	0.0214313
WBGene00015976	C18E3.9	-1.70724	0.020769
WBGene00010409	H21P03.2	-1.70722	0.044384
WBGene00018511	F46F11.8	-1.70673	0.0316507
WBGene00018572	lin-42	-1.70643	0.0286355
WBGene00022172	cosa-1	-1.70634	0.0493979
WBGene00011272	dtmk-1	-1.7063	0.0147589
WBGene00017816	hrpk-1	-1.70613	0.0215405
WBGene00002061	ife-3	-1.70558	0.0232075
WBGene00015037	B0212.3	-1.70544	0.0219655
WBGene00016380	ntp-1	-1.70518	0.00909631
WBGene00009588	F40F11.3	-1.70467	0.0182283
WBGene00021282	set-21	-1.70434	0.0448433
WBGene00021359	Y37E11AL.3	-1.70427	0.0287748
WBGene00015850	C16C8.12	-1.70385	0.0487672
WBGene00044069	hat-1	-1.70329	0.0264617
WBGene00003795	npp-9	-1.70326	0.0289572
WBGene00015194	trul-1	-1.70326	0.0386137
WBGene00019432	knl-2	-1.70315	0.0347557
WBGene00011324	hrde-2	-1.70283	0.0287322
WBGene00003083	lst-1	-1.70268	0.0234495
WBGene00011834	dvc-1	-1.70219	0.0420209
WBGene00008082	com-1	-1.70174	0.0446705
WBGene00004874	smc-4	-1.70166	0.0415279
WBGene00020626	T20F5.4	-1.70141	0.0179376
WBGene00008219	C50B6.3	-1.70058	0.0318707
WBGene00007784	ruvb-1	-1.70044	0.0215832
WBGene00011410	T04A8.8	-1.70004	0.0179694
WBGene00003993	pgl-2	-1.69906	0.0292412
WBGene00007018	mdt-18	-1.69892	0.00614699
WBGene00021015	enu-3.3	-1.69885	0.0390168
WBGene00020167	T02G5.11	-1.69855	0.00402033
WBGene00011908	pash-1	-1.6985	0.0412915
WBGene00001856	hil-5	-1.69802	0.0492006
WBGene00001689	gpr-2	-1.69756	0.0498036
WBGene00007705	C25A1.1	-1.69691	0.0239459
WBGene00016277	C30G12.6	-1.69599	0.0496615
WBGene00013310	Y57G11C.14	-1.6957	0.0174241
WBGene00013674	Y105E8A.14	-1.69564	0.0253188
WBGene00016192	bcl-7	-1.69518	0.0212552
WBGene00003499	mut-2	-1.69491	0.021426
WBGene00016182	C28C12.12	-1.69491	0.0380606
WBGene00012673	dyf-17	-1.6948	0.0365496
WBGene00016947	C55B7.11	-1.69455	0.0339203
WBGene00001372	exo-3	-1.69416	0.0396493
WBGene00022679	ZK180.5	-1.69315	0.0221975
WBGene00016609	C43E11.12	-1.69313	0.0109045
WBGene00014061	ZK673.5	-1.69279	0.0154711
WBGene00017738	tipn-1	-1.69224	0.0451765
WBGene00022620	rde-8	-1.69107	0.0173159
WBGene00206459	Y80D4G.1	-1.69103	0.0386872
WBGene00003246	mig-14	-1.69016	0.01851
WBGene00018302	F41G3.6	-1.69	0.0201407
WBGene00017895	vrk-1	-1.68945	0.0413763
WBGene00009006	F21D5.1	-1.6886	0.0147725
WBGene00006571	tim-1	-1.6882	0.0419335
WBGene00004383	rnh-2	-1.68772	0.0211129
WBGene00219210	Y37H2A.18	-1.68743	0.0193287
WBGene00022376	Y94H6A.3	-1.68684	0.0176923
WBGene00019441	K06B9.4	-1.68683	0.0187109
WBGene00012678	zhp-4	-1.6868	0.0433318
WBGene00017397	F12A10.8	-1.68657	0.0323864
WBGene00007762	C27B7.5	-1.68627	0.0474967
WBGene00018665	bath-4	-1.68594	0.0396112
WBGene00016674	C45G9.2	-1.68567	0.0298968
WBGene00007093	B0001.8	-1.68553	0.0152398
WBGene00012496	Y24F12A.1	-1.6854	0.0140514
WBGene00013209	bub-3	-1.68442	0.0184742
WBGene00043056	nfya-2	-1.68399	0.0213952
WBGene00010815	M01F1.9	-1.68397	0.0160587
WBGene00022278	rcor-1	-1.68376	0.0238222
WBGene00004155	pqn-73	-1.68321	0.0339203
WBGene00007211	BE10.3	-1.6827	0.00939497
WBGene00086566	C08H9.16	-1.6823	0.0267532
WBGene00019357	cpg-8	-1.68227	0.00218817
WBGene00000499	chk-2	-1.68171	0.0392211
WBGene00013551	Y75B8A.16	-1.68156	0.0118959
WBGene00019757	memb-2	-1.68155	0.00947758
WBGene00016151	smc-5	-1.6815	0.0379233
WBGene00021191	Y14H12B.1	-1.68124	0.0285029
WBGene00011636	cec-3	-1.68002	0.0233254
WBGene00015971	swsn-2.2	-1.67998	0.0185447
WBGene00007434	arp-6	-1.67955	0.0133625
WBGene00023318	K07D4.1	-1.67937	0.014984
WBGene00003183	mei-1	-1.67927	0.0314664
WBGene00022850	ZK1127.3	-1.67912	0.0214976
WBGene00011599	T07G12.8	-1.67853	0.0181729
WBGene00016816	C50E3.5	-1.6784	0.0270954
WBGene00018015	F33G12.3	-1.67815	0.020086
WBGene00015191	B0432.10	-1.6776	0.0307337
WBGene00003036	lin-53	-1.67725	0.0193834
WBGene00001997	hpr-9	-1.67667	0.0340439
WBGene00007299	C04F12.5	-1.67661	0.00623314
WBGene00012546	Y37D8A.4	-1.67634	0.00288316
WBGene00019971	ergo-1	-1.6763	0.0202147
WBGene00015075	B0238.11	-1.67567	0.0308698
WBGene00012551	cec-7	-1.67559	0.0486462
WBGene00077457	Y39B6A.49	-1.67539	0.0259591
WBGene00011145	R08D7.5	-1.67517	0.0157816
WBGene00001402	fbf-2	-1.67492	0.0259204
WBGene00019578	K09E3.7	-1.67483	0.0329257
WBGene00012564	fbxa-107	-1.67472	0.0148934
WBGene00013270	Y57A10A.31	-1.67446	0.0350882
WBGene00011985	T24D1.2	-1.67416	0.0328936
WBGene00015796	C15F1.5	-1.67403	0.0396685
WBGene00007966	maph-1.3	-1.67308	0.0322125
WBGene00021076	W07E6.5	-1.67272	0.0139889
WBGene00011811	T16H12.1	-1.67218	0.0350593
WBGene00007124	B0250.7	-1.67209	0.0415338
WBGene00009132	F25H8.2	-1.67206	0.0277407
WBGene00016796	cec-2	-1.67177	0.0366649
WBGene00008178	C48D1.5	-1.6716	0.0194936
WBGene00021192	Y14H12B.2	-1.67145	0.0498599
WBGene00004297	rad-51	-1.67142	0.0332554
WBGene00003220	mes-2	-1.67116	0.0187968
WBGene00010581	K05C4.4	-1.67058	0.0282651
WBGene00007979	imp-1	-1.67047	0.00965951
WBGene00000249	bir-1	-1.66989	0.0058183
WBGene00004041	plg-1	-1.66924	0.012106
WBGene00017002	D1007.4	-1.66921	0.00223573
WBGene00003787	npp-1	-1.66918	0.0129427
WBGene00016402	C34D4.10	-1.66907	0.0373254
WBGene00022101	Y69A2AR.32	-1.66902	0.0193371
WBGene00001827	hcf-1	-1.66881	0.0234479
WBGene00006924	vig-1	-1.66871	0.0215518
WBGene00003788	npp-2	-1.66863	0.0192676
WBGene00044329	cpsf-4	-1.66849	0.0217662
WBGene00013538	ari-1.4	-1.66843	0.0234633
WBGene00005718	srv-7	-1.6681	0.00852713
WBGene00017546	rpa-1	-1.66762	0.0252215
WBGene00017141	EEED8.13	-1.6676	0.0421409
WBGene00002169	isw-1	-1.66748	0.0264617
WBGene00013405	tdpt-1	-1.66739	0.0427342
WBGene00044689	arid-1	-1.66738	0.0221736
WBGene00012484	car-1	-1.66732	0.0307337
WBGene00017683	rbbp-5	-1.66727	0.016232
WBGene00012524	Y32B12B.4	-1.66693	0.041834
WBGene00001653	gon-4	-1.66641	0.0381953
WBGene00014011	ZK632.2	-1.66636	0.0217914
WBGene00003241	mig-5	-1.66615	0.024383
WBGene00004132	ifet-1	-1.66577	0.0208334
WBGene00019118	F59E12.1	-1.665	0.0296272
WBGene00001092	dro-1	-1.66497	0.0248829
WBGene00014124	usip-1	-1.66413	0.0265395
WBGene00006868	vab-1	-1.66376	0.0221533
WBGene00020463	cec-6	-1.66348	0.0200188
WBGene00002079	xpo-2	-1.66344	0.019133
WBGene00001161	efl-1	-1.66331	0.0300464
WBGene00015347	cids-1	-1.66286	0.0198411
WBGene00016444	C35D10.7	-1.66275	0.0214859
WBGene00013150	pole-4	-1.66266	0.036038
WBGene00019631	K10D2.5	-1.6625	0.0190074
WBGene00004049	parp-1	-1.66223	0.0264258
WBGene00001046	dnj-28	-1.66215	0.0274225
WBGene00019627	hira-1	-1.66211	0.0276331
WBGene00008400	drh-3	-1.66186	0.0256491
WBGene00020558	T19B4.5	-1.66142	0.0233555
WBGene00016373	swd-2.1	-1.66028	0.0264972
WBGene00000870	cyd-1	-1.66026	0.0213308
WBGene00013442	Y66D12A.16	-1.66012	0.039613
WBGene00020399	ztf-4	-1.66002	0.00673444
WBGene00000206	asb-1	-1.65968	0.0243577
WBGene00018721	polh-1	-1.65943	0.0355258
WBGene00010785	top-2	-1.65923	0.0298325
WBGene00020379	T09B4.5	-1.65877	0.0308345
WBGene00021667	snpc-3.2	-1.65874	0.0414357
WBGene00000418	ced-4	-1.65845	0.0208425
WBGene00003801	npp-15	-1.65837	0.0293404
WBGene00000875	cyk-4	-1.65788	0.0491577
WBGene00021704	Y48G9A.11	-1.65758	0.0268428
WBGene00021711	wago-11	-1.65751	0.013625
WBGene00008682	lex-1	-1.65751	0.0250717
WBGene00021661	mbtr-1	-1.65691	0.0461774
WBGene00006944	wrn-1	-1.65678	0.0395186
WBGene00001112	duo-3	-1.65624	0.027695
WBGene00009320	F32B6.3	-1.65614	0.0113733
WBGene00017031	D1044.6	-1.65608	0.02997
WBGene00008330	C55A6.1	-1.65553	0.0109482
WBGene00015817	C16A11.4	-1.65539	0.0385381
WBGene00011916	T22C1.5	-1.65527	0.00498687
WBGene00013193	Y54E2A.8	-1.6546	0.0452965
WBGene00044204	suds-3	-1.65455	0.0194107
WBGene00007615	set-31	-1.65451	0.0263884
WBGene00002985	lig-1	-1.65424	0.0418166
WBGene00011589	T07F10.3	-1.65406	0.0199545
WBGene00015974	snrp-40.2	-1.65324	0.0445659
WBGene00018666	bath-6	-1.65316	0.0187733
WBGene00020687	ruvb-2	-1.65284	0.0284134
WBGene00016632	C44B7.12	-1.65281	0.0216273
WBGene00016992	zhit-1	-1.65277	0.0227866
WBGene00001609	glp-1	-1.65221	0.033364
WBGene00013881	mans-4	-1.65186	0.0441996
WBGene00015463	hpo-9	-1.6516	0.0121606
WBGene00004888	smo-1	-1.65113	0.0169838
WBGene00012767	fcd-2	-1.65102	0.0247413
WBGene00008684	mig-32	-1.64961	0.0330544
WBGene00003043	lip-1	-1.64898	0.0200992
WBGene00012167	tofu-5	-1.64863	0.0232354
WBGene00019200	H14E04.3	-1.6484	0.0127422
WBGene00011044	R05H10.3	-1.64801	0.0225991
WBGene00013445	Y66D12A.19	-1.64783	0.0370564
WBGene00013212	Y54G11A.1	-1.64765	0.0183987
WBGene00014163	rnh-1.2	-1.64724	0.00941235
WBGene00006392	taf-10	-1.64716	0.01473
WBGene00014115	gld-4	-1.64716	0.0212965
WBGene00008196	C49C3.6	-1.64636	0.0170381
WBGene00004702	rsp-5	-1.64607	0.0292901
WBGene00255596	Y37B11A.8	-1.64564	0.00264801
WBGene00008343	C56A3.4	-1.64548	0.0205925
WBGene00021329	Y34D9A.3	-1.64535	0.0125106
WBGene00018909	slx-1	-1.6452	0.0335101
WBGene00019794	M151.2	-1.64465	0.0486885
WBGene00012695	Y39B6A.37	-1.64463	0.0101877
WBGene00006492	let-391	-1.64418	0.0161986
WBGene00009011	F21D5.6	-1.64409	0.0189306
WBGene00018578	F47G3.3	-1.6437	0.012471
WBGene00017674	F21F3.4	-1.6436	0.043351
WBGene00016374	swd-2.2	-1.64283	0.0157821
WBGene00009138	F25H9.6	-1.6422	0.00889031
WBGene00001049	dog-1	-1.64096	0.0352285
WBGene00017800	F25G6.9	-1.64034	0.0139395
WBGene00219303	Y13C8A.4	-1.63994	0.0302509
WBGene00016409	sumv-1	-1.63978	0.022467
WBGene00219451	F52D2.12	-1.63969	0.0218723
WBGene00000974	dhs-11	-1.6388	0.0324846
WBGene00013877	ZC376.6	-1.6387	0.0167697
WBGene00019792	M116.5	-1.63828	0.0443339
WBGene00015017	B0205.1	-1.63764	0.0287324
WBGene00011016	R04F11.3	-1.63734	0.0307647
WBGene00009131	F25H8.1	-1.63718	0.024637
WBGene00001853	hil-2	-1.63705	0.0400395
WBGene00013141	Y53C12A.6	-1.63699	0.0162206
WBGene00019630	emb-1	-1.63698	0.0257563
WBGene00009163	drsh-1	-1.63696	0.0447806
WBGene00016701	dsb-3	-1.63688	0.0289426
WBGene00001977	hmg-12	-1.63645	0.0297628
WBGene00016145	C26E6.12	-1.6356	0.00756308
WBGene00003390	mog-2	-1.63481	0.0189059
WBGene00021247	Y22D7AL.9	-1.6348	0.00922881
WBGene00007017	mdt-17	-1.63467	0.0138877
WBGene00021486	lbp-9	-1.63462	0.0107269
WBGene00009305	F32A7.4	-1.63455	0.0186046
WBGene00014975	Y116A8A.10	-1.63433	0.0218428
WBGene00016844	sucg-1	-1.63412	0.0151062
WBGene00004178	prg-1	-1.63406	0.0399171
WBGene00017989	nol-10	-1.63399	0.028529
WBGene00015233	B0511.7	-1.6337	0.00820025
WBGene00015145	arle-14	-1.63335	0.0162356
WBGene00006817	unc-85	-1.63326	0.0281583
WBGene00009507	mus-101	-1.63284	0.0201783
WBGene00043705	egrh-2	-1.63282	0.0413254
WBGene00044431	mzt-1	-1.63263	0.0186394
WBGene00008338	pafo-1	-1.63244	0.0191431
WBGene00001061	dpl-1	-1.63241	0.0200288
WBGene00015816	C16A11.3	-1.63202	0.0296244
WBGene00008197	C49C3.7	-1.63167	0.0348111
WBGene00016652	got-2.1	-1.63129	0.0268205
WBGene00015171	vang-1	-1.63111	0.0348137
WBGene00004915	snr-2	-1.63091	0.0214313
WBGene00004882	smg-4	-1.63077	0.0166631
WBGene00077543	F27D4.8	-1.6303	0.0269111
WBGene00017453	F14D2.5	-1.63005	0.0436017
WBGene00017005	D1007.8	-1.62985	0.0302336
WBGene00009553	hinf-1	-1.6285	0.0284134
WBGene00004873	smc-3	-1.62838	0.0467808
WBGene00017079	D2096.12	-1.62805	0.0257563
WBGene00020480	ssup-72	-1.62795	0.0254576
WBGene00007195	thoc-7	-1.62738	0.0250717
WBGene00009448	zfp-2	-1.62667	0.0232354
WBGene00022420	wdr-4	-1.62605	0.0197466
WBGene00011743	T13F2.2	-1.62595	0.0149991
WBGene00016238	mob-4	-1.62591	0.0279279
WBGene00007500	nasp-1	-1.62559	0.0371959
WBGene00011282	R74.8	-1.62551	0.0220005
WBGene00009966	isy-1	-1.62508	0.0157344
WBGene00006706	ubc-9	-1.62507	0.0152398
WBGene00017643	czw-1	-1.62423	0.018886
WBGene00020587	ugt-9	-1.62342	0.0209541
WBGene00021112	W09C3.4	-1.6234	0.0136684
WBGene00001481	fog-1	-1.62327	0.0271643
WBGene00004302	ran-1	-1.62324	0.0130582
WBGene00004050	parp-2	-1.62288	0.0391395
WBGene00015745	C13F10.6	-1.62277	0.0257563
WBGene00022232	exos-2	-1.62268	0.0234329
WBGene00019400	K04G7.1	-1.62235	0.0280751
WBGene00021727	bath-23	-1.62225	0.0390109
WBGene00015662	C10A4.1	-1.62182	0.0138877
WBGene00009404	F35C11.5	-1.62155	0.0101761
WBGene00020716	phf-30	-1.62104	0.0197466
WBGene00012795	Y43E12A.3	-1.62081	0.0235038
WBGene00021502	Y40D12A.1	-1.62078	0.0168798
WBGene00009442	F35G12.5	-1.62037	0.0232354
WBGene00001023	dnj-5	-1.62033	0.0243691
WBGene00044200	H37A05.4	-1.62027	0.0228261
WBGene00021856	ppm-1.D	-1.61991	0.0234633
WBGene00045407	T07D4.5	-1.61988	0.0119448
WBGene00000145	apc-11	-1.6194	0.0256649
WBGene00220004	K03E5.9	-1.61856	0.049019
WBGene00016944	uri-1	-1.61824	0.0402495
WBGene00007165	B0391.10	-1.61792	0.0286835
WBGene00010875	M05D6.2	-1.61755	0.0227807
WBGene00000168	apx-1	-1.61754	0.0266724
WBGene00015807	C16A3.2	-1.61748	0.0205852
WBGene00021378	Y37E11B.6	-1.6172	0.00975177
WBGene00004324	rde-2	-1.61685	0.0235208
WBGene00003794	npp-8	-1.61678	0.0222073
WBGene00009159	F26E4.4	-1.61667	0.0197781
WBGene00001910	C50F4.6	-1.6163	0.0273562
WBGene00009267	usp-48	-1.61601	0.0221722
WBGene00006737	ulp-2	-1.61561	0.0157793
WBGene00013031	Y49E10.7	-1.61446	0.0409848
WBGene00022300	Y76B12C.6	-1.61433	0.0176051
WBGene00020208	T04C4.1	-1.61404	0.0180495
WBGene00004887	smn-1	-1.61391	0.0126003
WBGene00010839	chl-1	-1.61382	0.0447083
WBGene00016745	C48B6.9	-1.61372	0.0167001
WBGene00015916	ttc-4	-1.61364	0.0341197
WBGene00000382	cdc-6	-1.61348	0.0244288
WBGene00018819	rog-1	-1.61346	0.0320331
WBGene00009272	gras-1	-1.61308	0.0268885
WBGene00012385	Y5F2A.4	-1.61297	0.0214801
WBGene00006997	zyg-12	-1.61296	0.0179204
WBGene00006510	mtrr-1	-1.61188	0.0232354
WBGene00002998	lin-9	-1.61183	0.0222756
WBGene00019824	R02D3.7	-1.61155	0.0252484
WBGene00019134	F59H6.3	-1.61094	0.0250944
WBGene00017237	pole-2	-1.61074	0.0181909
WBGene00020742	T23H2.3	-1.61073	0.0282237
WBGene00004312	rba-1	-1.61055	0.0235038
WBGene00007433	swsn-7	-1.60996	0.0207838
WBGene00008118	madf-8	-1.60981	0.0205957
WBGene00001566	acdh-13	-1.60957	0.00787539
WBGene00013019	Y48G10A.2	-1.60899	0.026772
WBGene00003020	lin-35	-1.60837	0.0246694
WBGene00012205	W02B12.10	-1.60827	0.0131548
WBGene00009939	ztf-11	-1.60825	0.0330028
WBGene00014120	ZK858.7	-1.6082	0.0266124
WBGene00008236	C50F4.12	-1.60811	0.0253792
WBGene00008380	prp-38	-1.60748	0.0279279
WBGene00003022	lin-37	-1.60742	0.0237556
WBGene00017990	cec-4	-1.60724	0.0292795
WBGene00007971	rpb-3	-1.60684	0.0222997
WBGene00014087	ZK809.5	-1.60623	0.0353121
WBGene00015098	snpc-3.1	-1.60592	0.046961
WBGene00008379	secs-1	-1.60562	0.0248113
WBGene00006613	trm-1	-1.60525	0.0305083
WBGene00004895	smu-1	-1.60524	0.0142401
WBGene00007972	prp-4	-1.60523	0.0219396
WBGene00021846	ztf-23	-1.60478	0.0214143
WBGene00003882	orc-2	-1.60472	0.0164863
WBGene00013792	Y116A8C.13	-1.60469	0.0282237
WBGene00003406	mrg-1	-1.60456	0.0322197
WBGene00009667	F43G9.4	-1.60381	0.0113556
WBGene00044483	H06H21.11	-1.60319	0.0167697
WBGene00009451	cids-2	-1.60278	0.0212862
WBGene00015235	cdc-26	-1.60253	0.0184423
WBGene00007444	C08F8.2	-1.60183	0.0230355
WBGene00001584	nrde-4	-1.60082	0.0145493
WBGene00002226	klp-16	-1.60019	0.0278329
WBGene00000819	csp-1	-1.60012	0.0203687
WBGene00003919	par-4	-1.59918	0.0221869
WBGene00009770	F46B6.5	-1.59897	0.0406106
WBGene00235356	Y67D8A.10	-1.59864	0.0128215
WBGene00008645	F10C2.4	-1.59851	0.0276256
WBGene00010439	JC8.7	-1.59845	0.0346233
WBGene00011890	mics-1	-1.59799	0.0139614
WBGene00009508	row-1	-1.59797	0.0160057
WBGene00010233	rbm-17	-1.59783	0.0220958
WBGene00022351	Y82E9BR.19	-1.59731	0.021482
WBGene00010140	F56A8.4	-1.59602	0.0197432
WBGene00015642	C09E7.8	-1.59536	0.0276524
WBGene00010080	F55A11.7	-1.59505	0.0372001
WBGene00003150	mbk-2	-1.59494	0.013167
WBGene00012652	Y39A1A.14	-1.5949	0.0254684
WBGene00014209	ZK1067.3	-1.59482	0.030283
WBGene00015307	C01G5.5	-1.59436	0.024373
WBGene00021311	thoc-5	-1.59433	0.0143202
WBGene00016872	dop-4	-1.59416	0.00217439
WBGene00010293	fbxa-108	-1.59298	0.0298157
WBGene00003367	mix-1	-1.59284	0.0243231
WBGene00195071	C16C8.21	-1.5927	0.0481073
WBGene00001585	gfl-1	-1.59258	0.0118006
WBGene00006963	xpa-1	-1.59238	0.0187733
WBGene00220246	ZK858.10	-1.59216	0.0276105
WBGene00007329	C05C10.2	-1.59181	0.0257368
WBGene00003504	mut-7	-1.59111	0.0324361
WBGene00000090	age-1	-1.59074	0.0186879
WBGene00009341	thoc-3	-1.59001	0.0301629
WBGene00019362	cdk-2	-1.58984	0.0287262
WBGene00003394	mom-1	-1.58952	0.000817977
WBGene00007785	tofu-1	-1.58947	0.03107
WBGene00017140	EEED8.12	-1.58823	0.0167586
WBGene00020843	T27A3.7	-1.5878	0.0262951
WBGene00006651	tts-2	-1.58691	0.000173268
WBGene00009127	clsp-1	-1.58621	0.0320234
WBGene00009364	F33H1.3	-1.58582	0.0208104
WBGene00018964	F56D2.2	-1.58571	0.0317803
WBGene00007501	apc-17	-1.58548	0.022639
WBGene00011408	nifk-1	-1.58512	0.0303225
WBGene00012552	enu-3.5	-1.585	0.0395186
WBGene00005023	sqv-5	-1.58467	0.0181319
WBGene00011194	R10D12.13	-1.58432	0.0234495
WBGene00006514	tdp-1	-1.58321	0.0218655
WBGene00009346	F32H2.10	-1.58307	0.0176086
WBGene00016346	fbxa-120	-1.58237	0.0471582
WBGene00000156	2022-04-01	-1.5821	0.0241019
WBGene00013447	nars-2	-1.5805	0.0145493
WBGene00018778	F53H1.4	-1.58037	0.0286904
WBGene00013156	Y53F4B.9	-1.58026	0.0325442
WBGene00022237	Y73B6BL.14	-1.58011	0.0212552
WBGene00007258	hasp-1	-1.58004	0.0403394
WBGene00018598	F48C1.5	-1.57996	0.0251294
WBGene00001864	him-5	-1.57868	0.0471861
WBGene00019142	btb-4	-1.57861	0.0409425
WBGene00017712	F22E5.17	-1.57818	0.0295783
WBGene00016960	vps-33.2	-1.57792	0.0236397
WBGene00015146	abi-1	-1.57791	0.0217645
WBGene00010198	spat-1	-1.57754	0.0176316
WBGene00001860	him-1	-1.57736	0.0303332
WBGene00007235	ahsa-1	-1.57724	0.00908292
WBGene00004738	scc-3	-1.57685	0.0289679
WBGene00019628	pup-2	-1.57683	0.0190344
WBGene00022253	hrpf-2	-1.57663	0.0280857
WBGene00021088	W08E12.7	-1.57654	0.0253522
WBGene00013465	Y67H2A.10	-1.57636	0.0291048
WBGene00003785	nos-3	-1.57636	0.0265078
WBGene00008081	athp-1	-1.57617	0.0284907
WBGene00003805	npp-19	-1.57614	0.0184776
WBGene00011142	R08D7.1	-1.57605	0.0224971
WBGene00004726	sas-4	-1.57604	0.0492006
WBGene00012117	T28B11.1	-1.57573	0.0269016
WBGene00017828	F26F4.6	-1.57543	0.0173159
WBGene00002027	hsr-9	-1.57529	0.0281457
WBGene00013134	hsf-2	-1.57436	0.0428859
WBGene00010459	slc-25A32	-1.57435	0.0131894
WBGene00020953	W02G9.3	-1.57409	0.0264941
WBGene00206482	B0416.10	-1.5739	0.0450898
WBGene00018864	F55A12.5	-1.57366	0.0195228
WBGene00018362	ppm-1.G	-1.57317	0.0300583
WBGene00016750	let-611	-1.57294	0.0199497
WBGene00007013	mdt-8	-1.57275	0.0241753
WBGene00015425	C04E6.11	-1.57264	0.026095
WBGene00016157	ari-1.2	-1.57225	0.0128363
WBGene00016792	C49H3.6	-1.57216	0.0309473
WBGene00015267	chin-1	-1.57184	0.010401
WBGene00007921	C34C12.2	-1.57175	0.0172348
WBGene00009277	F30F8.10	-1.57139	0.0129954
WBGene00011747	sna-2	-1.57085	0.0268746
WBGene00010502	K02C4.3	-1.57006	0.0201407
WBGene00045237	mrt-1	-1.56934	0.0381253
WBGene00019762	M03F8.3	-1.56932	0.0217647
WBGene00005007	spr-2	-1.56896	0.0306361
WBGene00019766	M4.1	-1.56892	0.023545
WBGene00018833	ztf-1	-1.56891	0.0234322
WBGene00006736	ulp-1	-1.5687	0.030733
WBGene00010583	K05C4.7	-1.56848	0.0292593
WBGene00010807	M01E5.4	-1.56836	0.025728
WBGene00001975	hmg-5	-1.56749	0.0357864
WBGene00012243	W04D2.4	-1.56698	0.0299795
WBGene00043051	C29E4.13	-1.56693	0.0162014
WBGene00011367	snpc-3.4	-1.56656	0.0289572
WBGene00017074	D2096.7	-1.56636	0.0151745
WBGene00007008	rfp-1	-1.56626	0.0209314
WBGene00011757	cht-2	-1.566	0.0336939
WBGene00219575	anr-8	-1.5655	0.0119442
WBGene00195093	Y59E9AL.36	-1.56518	0.0338679
WBGene00017085	E01A2.2	-1.56385	0.0197979
WBGene00022791	ZK686.1	-1.56375	0.00521272
WBGene00011206	R10E4.11	-1.56327	0.01267
WBGene00000001	aap-1	-1.56278	0.0176316
WBGene00017916	F29A7.6	-1.56263	0.0102991
WBGene00001645	gly-20	-1.56204	0.0219832
WBGene00006402	fut-3	-1.56202	0.0165744
WBGene00011201	nth-1	-1.5615	0.0290336
WBGene00022883	ZK1248.15	-1.56147	0.0354113
WBGene00007616	rpoa-12	-1.56146	0.00780317
WBGene00001040	dnj-22	-1.56121	0.0243025
WBGene00017849	F27B3.7	-1.56119	0.00577414
WBGene00010687	K08F9.4	-1.56117	0.0378236
WBGene00020719	natc-1	-1.56076	0.0143286
WBGene00018132	F37A4.2	-1.56032	0.00919474
WBGene00000773	cpf-1	-1.56023	0.0247327
WBGene00003791	npp-5	-1.56014	0.0281377
WBGene00017742	nfyc-1	-1.5599	0.0183082
WBGene00002025	hsp-60	-1.55985	0.0201619
WBGene00006387	taf-6.1	-1.55982	0.013683
WBGene00020274	T05H4.11	-1.55946	0.0159404
WBGene00015538	sams-3	-1.55879	0.0213117
WBGene00015282	C01B10.8	-1.55798	0.0274433
WBGene00008838	F15A4.2	-1.55748	0.0367376
WBGene00016143	eri-9	-1.55737	0.0172593
WBGene00000720	col-147	-1.55732	0.00321665
WBGene00022092	Y69A2AR.21	-1.55706	0.0156101
WBGene00012234	W04A4.5	-1.55643	0.0129259
WBGene00018420	F44E2.7	-1.55638	0.0250717
WBGene00007256	swsn-9	-1.55618	0.0260261
WBGene00008086	C44C10.5	-1.55507	0.0187968
WBGene00001332	eri-1	-1.55498	0.0184351
WBGene00270322	C17G10.13	-1.55475	0.0117634
WBGene00007493	npp-23	-1.55414	0.0160096
WBGene00010015	atad-3	-1.5538	0.0205085
WBGene00020068	cra-1	-1.55378	0.0219933
WBGene00008887	tbcd-1	-1.55369	0.0163196
WBGene00017357	F10E9.5	-1.5533	0.0294297
WBGene00010767	blos-9	-1.55321	0.0183134
WBGene00009668	cfim-1	-1.55232	0.0180598
WBGene00020964	polq-1	-1.55176	0.0189272
WBGene00020821	jhdm-1	-1.55165	0.0288603
WBGene00022296	xpc-1	-1.55141	0.0348625
WBGene00022394	natb-1	-1.55092	0.00445992
WBGene00008456	eral-1	-1.55022	0.0176557
WBGene00010685	aipl-1	-1.54976	0.0327659
WBGene00001808	gut-2	-1.54945	0.00555877
WBGene00012864	Y45F3A.9	-1.54926	0.0288603
WBGene00001842	her-1	-1.54907	0.0418891
WBGene00014205	ZK1058.5	-1.54896	0.0335389
WBGene00003792	npp-6	-1.54825	0.0173202
novel.20	-	-1.54814	0.0381896
WBGene00012074	T27A8.2	-1.54778	0.0297
WBGene00016836	C50F2.2	-1.54688	0.0477589
WBGene00008409	mpst-1	-1.54578	0.0231943
WBGene00006638	tsp-12	-1.54564	0.0167697
WBGene00022117	Y71F9AL.12	-1.54538	0.0148261
WBGene00006390	taf-8	-1.5447	0.0321305
WBGene00017993	cec-5	-1.54463	0.0230434
WBGene00021676	pid-2	-1.54441	0.0276813
WBGene00016154	C27A12.2	-1.54423	0.0266032
WBGene00000550	clu-1	-1.5439	0.0200023
WBGene00004771	sem-2	-1.54366	0.000213846
WBGene00019264	H35B03.2	-1.54351	0.0304688
WBGene00019246	rpb-5	-1.54345	0.0269637
WBGene00010814	M01F1.8	-1.54326	0.0221764
WBGene00003410	mrp-4	-1.54311	0.0127376
WBGene00022149	lin-65	-1.54265	0.0273822
WBGene00010677	gtbp-1	-1.54259	0.0198551
WBGene00010629	K07C5.6	-1.54244	0.0367137
WBGene00011835	T19B10.8	-1.5424	0.0240166
WBGene00017064	ppfr-2	-1.54222	0.0254884
WBGene00010077	F55A11.4	-1.54212	0.0301754
WBGene00011615	lsd-1	-1.54188	0.0127706
WBGene00008533	F02E9.10	-1.54151	0.0250484
WBGene00018006	hpo-3	-1.5415	0.0203687
WBGene00010843	M03C11.6	-1.54143	0.0242657
WBGene00012198	W02B8.2	-1.54125	0.0254137
WBGene00003798	npp-12	-1.54112	0.0286718
WBGene00012151	VH15N14R.1	-1.54082	0.011056
WBGene00006307	suf-1	-1.54081	0.0227613
WBGene00018762	F53E10.6	-1.54079	0.019163
WBGene00019883	met-2	-1.54077	0.0363625
WBGene00016014	C23G10.7	-1.54074	0.01473
WBGene00010478	K01G5.5	-1.54035	0.0339439
WBGene00001041	dnj-23	-1.54031	0.0279606
WBGene00016138	flh-2	-1.54029	0.0126371
WBGene00015143	rbm-26	-1.54022	0.0161391
WBGene00006856	usp-14	-1.54002	0.0122198
WBGene00009922	F52B5.3	-1.53997	0.0167197
WBGene00003133	mat-2	-1.53996	0.0283477
WBGene00010230	rpac-19	-1.53974	0.0254884
WBGene00014228	mett-10	-1.53967	0.00539036
WBGene00013224	Y55D9A.2	-1.53961	0.0258113
WBGene00015501	C06A5.3	-1.53958	0.0214738
WBGene00013596	nyn-2	-1.53942	0.0273771
WBGene00010480	tasp-1	-1.53937	0.01267
WBGene00022398	Y97E10AR.3	-1.53933	0.0196772
WBGene00019458	K06H7.7	-1.53891	0.0357683
WBGene00011812	T16H12.2	-1.53872	0.0457492
WBGene00022599	daf-41	-1.53868	0.00828602
WBGene00015513	snpc-1.1	-1.53859	0.0222997
WBGene00021103	eri-3	-1.53824	0.0222794
WBGene00014203	ZK1058.3	-1.53816	0.0114155
WBGene00022531	morc-1	-1.53805	0.0234495
WBGene00011111	snfc-5	-1.5379	0.0148934
WBGene00012395	Y6D1A.1	-1.53763	0.014725
WBGene00016427	C34H4.5	-1.53761	0.0180598
WBGene00017165	F01F1.11	-1.53699	0.0275575
WBGene00011664	T09F3.5	-1.53687	0.01851
WBGene00018316	F41H10.3	-1.53617	0.0202013
WBGene00011777	T14G10.8	-1.5353	0.0324748
WBGene00003800	npp-14	-1.53522	0.0246764
WBGene00014118	ZK858.5	-1.53474	0.0022498
WBGene00001598	glh-1	-1.53459	0.0485513
WBGene00015646	mlt-10	-1.53411	0.00861821
WBGene00009124	rtel-1	-1.53399	0.0367685
WBGene00019167	H06I04.1	-1.53396	0.0162014
WBGene00004959	spe-5	-1.53358	0.0380648
WBGene00008318	C54G4.9	-1.53322	0.0201407
WBGene00044008	gip-2	-1.53268	0.0113429
WBGene00022835	ZK973.9	-1.53227	0.0210216
WBGene00002148	gon-14	-1.53224	0.0230333
WBGene00017534	F17A9.2	-1.53205	0.0224662
WBGene00016939	C55B6.1	-1.53177	0.00661992
WBGene00018072	nprl-3	-1.53114	0.019893
WBGene00003077	lsm-3	-1.53087	0.0143007
WBGene00001836	hda-3	-1.53083	0.0168982
WBGene00006829	unc-101	-1.53058	0.00371213
WBGene00017087	E01A2.5	-1.53018	0.00573021
WBGene00011956	T23F11.4	-1.53015	0.0118481
WBGene00006447	tag-72	-1.53003	0.0195038
WBGene00015466	hyls-1	-1.52933	0.0172536
WBGene00007435	algn-6	-1.52899	0.0121898
WBGene00007622	C16C10.1	-1.52855	0.0146933
WBGene00006943	wrm-1	-1.52843	0.0325128
WBGene00011352	rskn-1	-1.52738	0.0205957
WBGene00007975	gls-1	-1.5271	0.0235666
WBGene00001320	ent-1	-1.52708	0.0258773
WBGene00013265	parn-2	-1.52668	0.0474749
WBGene00021132	nfyb-1	-1.52644	0.0224324
WBGene00008427	atg-10	-1.52643	0.0269521
WBGene00000796	crn-3	-1.52633	0.0289609
WBGene00013593	Y87G2A.1	-1.52632	0.0158829
WBGene00011527	cchl-1	-1.52614	0.01967
WBGene00011451	T04H1.5	-1.52614	0.025238
WBGene00013958	nol-16	-1.52601	0.0169838
WBGene00004885	smg-7	-1.52513	0.0124912
WBGene00006542	tbp-1	-1.52496	0.0234479
WBGene00004802	sir-2.3	-1.52446	0.0330113
WBGene00021248	Y22D7AL.10	-1.52444	0.00479528
WBGene00011319	T01C3.2	-1.52423	0.0327947
WBGene00008363	D1046.2	-1.52406	0.0286901
WBGene00010437	cox-11	-1.52328	0.0131722
WBGene00014114	tftc-3	-1.5231	0.036625
WBGene00001840	hel-1	-1.5228	0.0216622
WBGene00020986	W03D8.3	-1.52261	0.00861137
WBGene00017837	F26G1.1	-1.52239	0.01544
WBGene00003799	npp-13	-1.52237	0.0180598
WBGene00001832	hcp-4	-1.52236	0.035223
WBGene00012562	Y37H2A.1	-1.52236	0.0173693
WBGene00014250	ZK1307.9	-1.52224	0.0304688
WBGene00011912	T22C1.1	-1.52209	0.0221722
WBGene00022697	cyy-1	-1.52208	0.013247
WBGene00000202	exos-4.2	-1.52187	0.0078607
WBGene00010002	F53F8.5	-1.52108	0.0205319
WBGene00002075	imb-1	-1.52084	0.0225862
WBGene00000408	cdk-7	-1.52083	0.0161756
WBGene00002324	let-49	-1.52075	0.0205319
WBGene00016148	C26F1.3	-1.52015	0.0363587
WBGene00219425	Y54G2A.73	-1.5201	0.0414166
WBGene00003804	npp-18	-1.51989	0.0172828
WBGene00019940	npp-21	-1.51969	0.0382703
WBGene00020170	T02G5.14	-1.51929	0.0343739
WBGene00007965	C36A4.4	-1.519	0.019429
WBGene00011663	T09F3.4	-1.51865	0.0104779
WBGene00006466	tag-115	-1.51796	0.0201942
WBGene00008371	D1054.3	-1.51793	0.0092527
WBGene00015203	cdk-11.1	-1.51764	0.0216176
WBGene00016965	C56C10.9	-1.51756	0.0292593
WBGene00021799	Y53G8AL.1	-1.51716	0.0406804
WBGene00017280	usp-39	-1.51701	0.0223019
WBGene00043068	F32E10.9	-1.51676	0.0302336
WBGene00003041	lin-61	-1.51628	0.0169151
WBGene00009365	F33H1.4	-1.51616	0.0178718
WBGene00021901	rbm-42	-1.516	0.0160587
WBGene00016442	C35D10.5	-1.51543	0.00198144
WBGene00008413	D2030.3	-1.51532	0.0179694
WBGene00007400	bud-31	-1.51515	0.0156101
WBGene00003021	lin-36	-1.51507	0.0270653
WBGene00008288	C54C6.6	-1.51501	0.0128215
WBGene00021347	rpb-10	-1.51473	0.0300822
WBGene00014746	F27D4.3	-1.51456	0.0152144
WBGene00003134	mat-3	-1.514	0.0204799
WBGene00006481	plrg-1	-1.51359	0.0207253
WBGene00012000	T24H10.1	-1.51357	0.0275836
WBGene00045383	sup-46	-1.51354	0.0133614
WBGene00010638	K07F5.14	-1.51274	0.0371802
WBGene00021828	Y54E10A.6	-1.51234	0.0145493
WBGene00012954	fbxa-217	-1.5123	0.0259913
WBGene00022750	ZK484.4	-1.51219	0.0200717
WBGene00009204	F28C6.4	-1.51188	0.0209314
WBGene00008344	C56A3.5	-1.51185	0.0254884
WBGene00022792	ZK686.2	-1.51161	0.0301322
WBGene00016392	sdha-2	-1.5114	0.020162
WBGene00006489	zhit-3	-1.51117	0.0284226
WBGene00020110	hsp-75	-1.51107	0.022938
WBGene00016591	C42C1.13	-1.5107	0.0143534
WBGene00011635	mdmh-35	-1.51048	0.00621003
WBGene00004064	pms-2	-1.51045	0.0101651
WBGene00002994	lin-5	-1.51044	0.0184194
WBGene00004125	mdt-30	-1.51018	0.0207909
WBGene00044894	Y71F9AR.4	-1.50988	0.0316468
WBGene00003797	npp-11	-1.50976	0.0237556
WBGene00017750	F23F1.10	-1.50971	0.042336
WBGene00010896	M28.5	-1.5095	0.0418672
WBGene00018013	phf-10	-1.50949	0.00778355
WBGene00010303	cri-3	-1.50945	0.0150935
WBGene00009924	cfp-1	-1.50942	0.0261325
WBGene00011237	gkow-1	-1.50919	0.0358788
WBGene00021687	Y48G8AL.7	-1.50916	0.0162727
WBGene00021812	Y53G8AR.5	-1.50892	0.0225148
WBGene00007111	sart-3	-1.50848	0.0155033
WBGene00013679	Y105E8A.21	-1.50832	0.0252277
WBGene00011526	cox-15	-1.50826	0.0204799
WBGene00010709	nol-9	-1.50777	0.0254805
WBGene00000520	cku-80	-1.50751	0.0280288
WBGene00011034	paxt-1	-1.507	0.015132
WBGene00017606	ets-6	-1.50672	0.0295229
WBGene00021735	Y50D4A.1	-1.50654	0.0285147
WBGene00016113	eif-2D	-1.50635	0.00801971
WBGene00019245	sacy-1	-1.5063	0.0171448
WBGene00019075	F59A3.2	-1.50616	0.0277853
WBGene00022851	ZK1127.4	-1.50588	0.0214544
WBGene00015023	B0205.9	-1.50572	0.0194536
WBGene00019272	H42K12.3	-1.50503	0.036038
WBGene00020296	rrp-8	-1.5049	0.0267532
WBGene00020263	let-355	-1.50477	0.0433019
WBGene00000080	adr-2	-1.50449	0.0188116
WBGene00004105	szy-20	-1.50439	0.0247716
WBGene00013353	Y59A8B.21	-1.50427	0.0214311
WBGene00002241	kup-1	-1.50383	0.0162356
WBGene00018421	F44E2.8	-1.5037	0.0222073
WBGene00000147	aph-1	-1.50332	0.00632609
WBGene00001029	dnj-11	-1.50299	0.0238186
WBGene00022812	uvs-1	-1.50298	0.0196867
WBGene00004918	snr-5	-1.50281	0.0134897
WBGene00019918	fbxc-36	-1.50218	0.0287322
WBGene00007043	algn-10	-1.50191	0.0130089
WBGene00019011	F57C9.4	-1.50184	0.0262951
WBGene00022881	ZK1248.11	-1.50151	0.0168351
WBGene00009103	rtfo-1	-1.50125	0.0188025
WBGene00007603	C15C6.4	-1.50042	0.0268556
WBGene00022831	cec-10	-1.50034	0.0188131
WBGene00017992	F32E10.5	-1.49943	0.0253741
WBGene00018152	acs-4	-1.49929	0.0184742
WBGene00006324	sup-17	-1.49913	0.0140175
WBGene00019199	H14E04.2	-1.49895	0.0227613
WBGene00022830	ZK973.1	-1.49864	0.0361072
WBGene00007014	mdt-10	-1.4985	0.0072788
WBGene00009145	F26A3.7	-1.49823	0.0205925
WBGene00000151	apn-1	-1.49818	0.0157793
WBGene00004919	snr-6	-1.498	0.0140641
WBGene00018595	fbxa-145	-1.49783	0.037504
WBGene00019878	R05D3.3	-1.49745	0.0422235
WBGene00012640	Y38H8A.7	-1.49745	0.01285
WBGene00022388	Y95B8A.8	-1.49735	0.0125271
WBGene00003796	npp-10	-1.49725	0.0134226
WBGene00016245	rbmx-2	-1.49675	0.0276888
WBGene00017988	fipp-1	-1.49664	0.0220467
WBGene00019323	teg-4	-1.4964	0.0222997
WBGene00020423	prp-19	-1.49636	0.0221975
WBGene00003790	npp-4	-1.49602	0.0195204
WBGene00219279	T24D5.11	-1.4954	0.0160587
WBGene00016313	set-4	-1.49525	0.0153041
WBGene00016524	C39B5.6	-1.49522	0.0132094
WBGene00045261	H29C22.1	-1.49513	0.0111441
WBGene00000995	die-1	-1.49513	0.011685
WBGene00016171	C27F2.10	-1.4949	0.0151977
WBGene00020894	T28D9.1	-1.49473	0.02566
WBGene00022629	algn-12	-1.49463	0.0102457
WBGene00016375	rpap-3	-1.49415	0.0146626
WBGene00010037	F54C8.4	-1.49388	0.0214157
WBGene00009123	F25H2.12	-1.49373	0.0269289
WBGene00000939	dcr-1	-1.49336	0.0221975
WBGene00013892	ZC434.4	-1.49335	0.027108
WBGene00004051	parg-1	-1.49332	0.0255481
WBGene00011253	R11H6.5	-1.49325	0.0261101
WBGene00001661	gop-2	-1.49312	0.0316101
WBGene00015249	otub-4	-1.49311	0.0169716
WBGene00008147	C47E12.2	-1.49304	0.0203658
WBGene00008143	C47E8.4	-1.49301	0.00976482
WBGene00021689	Y48G8AL.10	-1.49287	0.02566
WBGene00017316	F09G2.8	-1.49243	0.0283963
WBGene00021929	dcap-1	-1.49133	0.020162
WBGene00016837	syf-1	-1.49118	0.0211409
WBGene00000271	brf-1	-1.49042	0.0220059
WBGene00014672	C08F11.6	-1.48996	0.0353278
WBGene00018319	hda-6	-1.48995	0.0132042
WBGene00015702	C11D2.4	-1.48986	0.01473
WBGene00022970	CD4.10	-1.48968	0.0303474
WBGene00016803	bath-42	-1.4894	0.0151056
WBGene00000423	ced-9	-1.48908	0.0114168
WBGene00011036	edc-3	-1.48907	0.0258665
WBGene00017607	F19F10.11	-1.48898	0.0284337
WBGene00019710	M01E11.1	-1.48885	0.0199795
WBGene00001974	hmg-4	-1.4884	0.0181983
WBGene00007110	leo-1	-1.4883	0.0148934
WBGene00018041	F35D2.3	-1.48799	0.0114171
WBGene00010465	K01D12.6	-1.48791	0.0149199
WBGene00019997	R10F2.6	-1.48775	0.0301134
WBGene00001568	snpc-4	-1.48775	0.0343034
WBGene00007914	mys-4	-1.48756	0.0298196
WBGene00008034	C39E9.11	-1.48744	0.0255978
WBGene00003062	lpd-6	-1.48732	0.0280417
WBGene00023418	R06F6.12	-1.4873	0.0286215
WBGene00020316	brc-2	-1.48729	0.0178358
WBGene00017053	D2024.5	-1.48633	0.0177556
WBGene00008648	F10D11.2	-1.48586	0.0228567
WBGene00019125	ddl-1	-1.48525	0.0210949
WBGene00017003	D1007.5	-1.48455	0.0193475
WBGene00008642	F10B5.8	-1.48441	0.0276118
WBGene00001874	him-17	-1.48439	0.0241436
WBGene00004185	pro-1	-1.48424	0.0369192
WBGene00005022	sqv-4	-1.48422	0.00582131
WBGene00021392	Y38A10A.7	-1.48368	0.0159702
WBGene00002240	ksr-2	-1.48343	0.019756
WBGene00000537	clk-2	-1.48309	0.0188571
WBGene00014256	ZK1320.7	-1.48274	0.020162
WBGene00012512	ekl-5	-1.48218	0.0171275
WBGene00019537	K08D12.3	-1.48196	0.00692002
WBGene00004387	rnp-4	-1.48133	0.0118789
WBGene00004386	rnp-3	-1.48112	0.0152375
WBGene00007170	B0393.5	-1.48109	0.00158861
WBGene00008386	cdc-5L	-1.48081	0.0231183
WBGene00021366	Y37E11AM.2	-1.48079	0.0060539
WBGene00015806	smrc-1	-1.47993	0.0251679
WBGene00010309	rpn-6.2	-1.47984	0.00392098
WBGene00000994	dic-1	-1.47982	0.0236397
WBGene00012188	W01G7.4	-1.47967	0.012829
WBGene00015329	C02B10.4	-1.4795	0.0167697
WBGene00004786	sex-1	-1.47946	0.0139987
WBGene00012474	attf-6	-1.479	0.0232596
WBGene00016411	C34E10.10	-1.47854	0.0265958
WBGene00007113	B0035.15	-1.47848	0.0146472
WBGene00017608	F19F10.12	-1.47833	0.0274433
WBGene00021365	smgl-2	-1.47784	0.024637
WBGene00003793	npp-7	-1.47782	0.019752
WBGene00001835	hda-2	-1.47765	0.0231943
WBGene00014230	gtf-2H3	-1.47752	0.0122198
WBGene00006391	taf-9	-1.47738	0.0171223
WBGene00019503	tbce-1	-1.47726	0.0254884
WBGene00011040	R05H5.5	-1.47715	0.000796451
WBGene00017356	F10E9.4	-1.47713	0.0376355
WBGene00007645	C17E4.6	-1.47712	0.0358607
WBGene00003829	nud-1	-1.47708	0.0129259
WBGene00007927	C34C12.8	-1.47701	0.0078577
WBGene00008639	F10B5.2	-1.47693	0.0234776
WBGene00003789	npp-3	-1.47656	0.0276888
WBGene00022882	ZK1248.13	-1.47634	0.0117799
WBGene00007102	B0024.13	-1.47626	0.00874586
WBGene00008131	C47B2.2	-1.47618	0.0187477
WBGene00010304	clpf-1	-1.476	0.00927034
WBGene00011967	pir-1	-1.47576	0.0118677
WBGene00012209	hmg-20	-1.47564	0.0399276
WBGene00019259	H34C03.2	-1.47532	0.0113653
WBGene00020287	lsy-13	-1.47447	0.0269231
WBGene00002076	imb-2	-1.47445	0.0129205
WBGene00012984	Y48B6A.13	-1.47432	0.0243559
WBGene00021467	Y39G10AR.9	-1.47404	0.0128242
WBGene00018371	ess-2	-1.47316	0.0273806
WBGene00004916	snr-3	-1.47287	0.0126608
WBGene00016323	C32E8.5	-1.47253	0.0273263
WBGene00044916	F40F8.11	-1.47212	0.0333435
WBGene00015486	C05D11.9	-1.47212	0.019627
WBGene00018678	F52C12.1	-1.47207	0.0139614
WBGene00011017	R04F11.5	-1.47187	0.0155635
WBGene00194706	C53A5.16	-1.47161	0.0124912
WBGene00006732	uev-3	-1.47148	0.0171275
WBGene00018230	mage-1	-1.47132	0.0151967
WBGene00010892	dhhc-6	-1.47099	0.011553
WBGene00009254	capg-1	-1.4705	0.0203521
WBGene00000377	cct-1	-1.4704	0.0120324
WBGene00001513	gad-1	-1.47005	0.0191741
WBGene00009650	ccnk-1	-1.47002	0.0135293
WBGene00016021	C23H3.5	-1.46993	0.0121237
WBGene00004914	snr-1	-1.46966	0.0215832
WBGene00017757	bra-2	-1.46961	0.0132905
WBGene00002275	lem-2	-1.46882	0.0156101
WBGene00004208	ptc-1	-1.46869	0.00874259
WBGene00015468	madf-11	-1.46859	0.0214559
WBGene00003035	lin-52	-1.46857	0.033364
WBGene00018399	F43H9.3	-1.46817	0.00617906
WBGene00019953	wapl-1	-1.46808	0.0218924
WBGene00016139	ntl-9	-1.46798	0.0167197
WBGene00013350	slr-2	-1.46796	0.0193265
WBGene00004143	pqn-59	-1.46788	0.0160073
WBGene00014018	ZK632.11	-1.46747	0.0215035
WBGene00020600	trd-1	-1.46733	0.02566
WBGene00004332	rec-1	-1.46725	0.0200005
WBGene00004385	rnp-2	-1.46715	0.0118073
WBGene00003059	lpd-2	-1.46689	0.0265494
WBGene00020935	fnci-1	-1.46636	0.0326579
WBGene00009352	F33A8.4	-1.46627	0.0354196
WBGene00008281	C53D6.4	-1.46626	0.0026796
WBGene00006389	taf-7.2	-1.46601	0.0141242
WBGene00016623	psmd-9	-1.46542	0.00274699
WBGene00004510	rrf-3	-1.46526	0.0357047
WBGene00021022	W04B5.5	-1.46524	0.0102457
WBGene00008480	eif-2A	-1.46522	0.018267
WBGene00016045	spas-1	-1.46495	0.022467
WBGene00011225	R10H10.7	-1.46476	0.0275203
WBGene00010498	K02B12.5	-1.46466	0.0256286
WBGene00021813	Y53G8AR.6	-1.46427	0.0167024
WBGene00001423	fib-1	-1.46418	0.031615
WBGene00018577	asna-2	-1.46379	0.00528621
WBGene00000517	cki-2	-1.46369	0.0393734
WBGene00007355	rpb-6	-1.46367	0.0153035
WBGene00000980	dhs-17	-1.46341	0.0037232
WBGene00021512	Y41D4B.4	-1.46337	0.0379265
WBGene00013122	impt-1	-1.46289	0.000826131
WBGene00012029	T25G3.1	-1.46282	0.0250606
WBGene00003802	npp-16	-1.46235	0.0239056
WBGene00009188	lsy-22	-1.46222	0.0118586
WBGene00004700	rsp-3	-1.46206	0.00800896
WBGene00020601	T20B12.3	-1.46178	0.0184112
WBGene00017077	D2096.10	-1.46178	0.0100533
WBGene00002245	lag-1	-1.46178	0.0151856
WBGene00023421	rde-11	-1.46156	0.00803248
WBGene00021332	Y34D9A.7	-1.46132	0.0148955
WBGene00009944	mtcu-2	-1.46099	0.0464894
WBGene00018391	rpb-4	-1.46084	0.0103161
WBGene00009367	F33H2.3	-1.46081	0.0285248
WBGene00009289	exos-7	-1.46046	0.0203233
WBGene00016159	C27A12.9	-1.46025	0.0229653
WBGene00004703	rsp-6	-1.46021	0.0118328
WBGene00020915	nol-58	-1.45989	0.0409251
WBGene00009479	fcp-1	-1.45983	0.0276012
WBGene00016443	C35D10.6	-1.45966	0.00765681
WBGene00001834	hda-1	-1.45916	0.0173908
WBGene00020441	bcas-2	-1.45895	0.0161657
WBGene00009284	F31C3.2	-1.45828	0.0172348
WBGene00021376	blos-7	-1.45827	0.0164113
WBGene00022862	ZK1236.1	-1.45814	0.0278183
WBGene00021186	Y9D1A.1	-1.45805	0.04851
WBGene00019800	mtss-1	-1.4575	0.019046
[truncated: 2,760 more rows]
