# Supplementary material for: A gonadal gap junction INX-14/Notch GLP-1 signaling axis suppresses gut defense through an intestinal lysosome pathway
Source: Front Immunol. 2023 Oct 19;14:1249436. doi: 10.3389/fimmu.2023.1249436 (PMC10620905; doi:10.3389/fimmu.2023.1249436)
Supplement: Supplementary file 6 [file DataSheet_2.xlsx]

## Sheet: Sheet1
Datasets S2. 2134 up-regulated genes in KD_PAvsCT_PA
Note: The up-regulated genes were identified in the condition of padj < 0.01 and log2 fold change > 1 from RNAseq data.
Wormbase_ID	Gene_Name	KD_PA14vsCT_PA14_log2FoldChange	KD_PA14vsCT_PA14_padj
WBGene00044201	H39E23.3	13.6476	3.12e-28
WBGene00013972	scl-20	11.5633	3.95e-17
WBGene00000551	clx-1	10.5688	4.05e-13
WBGene00003473	mtl-1	10.1663	1.02e-32
WBGene00000989	dhs-26	9.99261	4.11e-53
WBGene00008396	D1086.9	9.07963	2.53e-15
WBGene00021491	comt-4	8.90535	2.85e-23
WBGene00000627	col-50	8.5737	1.93e-07
WBGene00001500	ftn-1	8.50265	6.94e-30
WBGene00000756	col-183	8.16477	1.07e-11
WBGene00003474	mtl-2	7.90578	1.82e-11
WBGene00045188	B0284.5	7.76025	2.18e-07
WBGene00021337	Y34F4.2	7.75959	5.09e-11
WBGene00000613	col-36	7.63141	2e-06
WBGene00021183	Y9C9A.16	7.49464	2.13e-14
WBGene00017743	F23F1.2	7.42493	1.33e-10
WBGene00044471	F56D6.9	7.42008	5.15e-10
WBGene00198082	W06D12.8	7.31483	1.52e-05
WBGene00013888	nspa-3	7.25812	0.000244564
WBGene00016274	C30G12.2	7.20678	3.54e-73
WBGene00014047	clec-61	7.12839	1.83e-05
WBGene00006191	str-144	6.9031	8.59e-06
WBGene00007930	dmd-11	6.88068	3.58e-05
WBGene00020016	lipl-3	6.76502	2.11e-05
WBGene00008905	F17B5.1	6.65636	1.93e-13
WBGene00019565	cyp-35A3	6.58347	3.39e-11
WBGene00009892	scl-11	6.56248	0.000185513
WBGene00008809	cyp-13A11	6.55116	0.000156743
WBGene00015399	cyp-35A1	6.54251	7.19e-05
WBGene00019178	scl-12	6.50732	0.000156007
WBGene00050906	F20E11.17	6.46766	0.000386244
WBGene00016013	ugt-66	6.4444	1.31e-20
WBGene00020741	dlhd-1	6.4044	1.06e-11
WBGene00011417	T04A11.2	6.37307	0.00665306
WBGene00016943	acdh-1	6.28802	1.2e-08
WBGene00045200	smy-4	6.27917	0.000612999
WBGene00011325	T01C3.11	6.22613	7.13e-11
novel.54	-	6.17409	4.48e-06
WBGene00044292	F56D6.8	6.1554	6.22e-17
WBGene00018970	clec-68	6.03924	0.000118416
WBGene00020674	T22B7.7	6.02909	2.4e-30
WBGene00001887	his-13	6.02203	0.00392098
WBGene00009520	clec-168	6.02194	0.000400038
WBGene00016052	dod-3	5.98839	3.35e-35
WBGene00001387	far-3	5.97208	1.89e-14
WBGene00018406	F44A2.7	5.8631	0.00059338
WBGene00086560	ZK355.8	5.80816	5.4e-05
WBGene00008507	F01G10.4	5.80673	2.62e-11
WBGene00009895	scl-2	5.79627	4.92e-36
WBGene00009963	fipr-26	5.76345	0.00113054
WBGene00019730	asns-2	5.70922	4.22e-23
WBGene00001884	his-10	5.70193	0.008671
WBGene00001957	hlh-13	5.67765	2.34e-06
WBGene00020609	T20D4.3	5.66498	0.00142815
WBGene00015439	C04E12.10	5.63851	0.000130385
WBGene00005081	srd-3	5.61249	0.00164006
WBGene00005446	srh-239	5.53695	0.00261406
WBGene00016730	C46H11.6	5.53123	0.00223828
WBGene00044787	pals-36	5.51189	0.00558175
WBGene00020804	T25E4.2	5.48296	0.00100936
WBGene00044472	dct-8	5.46768	1e-15
WBGene00189956	Y34F4.6	5.45887	1.02e-07
WBGene00000712	col-139	5.44992	4.99e-21
WBGene00009281	F31B9.4	5.36764	0.00486639
WBGene00006106	str-41	5.3631	0.00563556
WBGene00004301	ram-5	5.36218	0.00461747
WBGene00016999	D1005.5	5.35834	0.000100429
WBGene00015108	B0281.1	5.29975	0.00674381
WBGene00002102	ins-19	5.2896	7.86e-09
WBGene00008539	F02H6.6	5.25814	0.00491969
WBGene00284848	M02E1.4	5.22155	0.00105739
WBGene00000601	col-12	5.19661	6.71e-08
WBGene00006175	str-124	5.14502	0.00671598
WBGene00021873	clec-82	5.0493	1e-10
WBGene00012727	Y39G8B.7	4.99007	0.00576211
WBGene00011797	T16G1.3	4.94496	0.00157809
WBGene00008797	F14D7.10	4.89338	0.00558471
WBGene00007173	B0393.8	4.87577	2.87e-20
WBGene00138721	pals-37	4.84831	3.64e-05
WBGene00005228	srh-2	4.8131	0.00392098
WBGene00003522	nas-3	4.79632	6.06e-10
WBGene00013452	Y67A10A.3	4.79262	9.37e-05
WBGene00003778	nnt-1	4.76977	3.91e-21
WBGene00044738	folt-3	4.65945	0.000114283
WBGene00017336	ugt-41	4.59315	5.92e-37
WBGene00050974	Y6G8.9	4.58562	0.000245586
WBGene00007181	B0462.1	4.57498	5.68e-06
WBGene00001777	gst-29	4.5724	7.23e-07
WBGene00008842	chil-28	4.57193	0.00228537
WBGene00000213	asm-3	4.54467	4.57e-14
WBGene00000013	abf-2	4.52407	1.87e-24
WBGene00009215	thn-2	4.51274	2.26e-12
novel.49	-	4.50736	0.0062624
WBGene00013007	Y48E1B.8	4.47766	2.7e-12
WBGene00044574	F23G4.1	4.47711	1.8e-05
WBGene00005304	srh-83	4.44674	0.00288784
WBGene00015052	clec-52	4.44202	2.74e-10
WBGene00003879	ora-1	4.39771	5.08e-07
WBGene00219326	F36D3.16	4.38568	0.00834271
WBGene00044242	C54C8.12	4.37623	0.00209514
WBGene00206386	K10C2.12	4.37093	2.78e-05
WBGene00000966	dhs-2	4.3652	1.45e-17
WBGene00000256	bli-6	4.35949	1.61e-06
WBGene00004026	phy-3	4.35459	3.56e-08
WBGene00015694	ugt-27	4.34298	4.5e-10
WBGene00021586	clec-75	4.34028	0.000473028
WBGene00012294	nspa-8	4.30467	0.00672479
WBGene00003096	lys-7	4.28484	2.79e-19
WBGene00000715	col-142	4.28203	7.29e-09
WBGene00022713	ZK355.3	4.27258	0.000562981
WBGene00016523	C39B5.5	4.26193	0.00110291
WBGene00015700	asp-9	4.2337	7.74e-05
WBGene00015929	C17H12.3	4.21827	0.00763309
WBGene00001899	his-25	4.20828	0.00834192
WBGene00021521	nhr-287	4.19679	0.00617449
WBGene00001564	icl-1	4.18888	8.16e-12
WBGene00001397	fat-5	4.17419	1.78e-06
WBGene00017168	F01F1.14	4.15272	4.39e-07
WBGene00017771	F25B4.8	4.14911	1.66e-11
WBGene00021703	cpt-3	4.1416	0.00493262
WBGene00010578	K04H8.3	4.13738	0.000358694
WBGene00015889	C17C3.3	4.12456	1.57e-05
WBGene00045417	Y37H2A.13	4.11602	7.19e-05
WBGene00009425	scl-16	4.1041	1.52e-05
WBGene00010118	F55F3.4	4.10333	7.1e-05
WBGene00000669	col-94	4.09586	2.26e-06
WBGene00271444	T04C12.33	4.07688	7.33e-05
WBGene00007362	cyp-35C1	4.06068	2.54e-18
WBGene00010707	cyp-14A3	4.04807	3.83e-05
WBGene00045265	K10C2.8	4.04615	2.41e-12
WBGene00019472	cyp-35B1	4.00814	4.02e-12
WBGene00023425	try-9	4.00573	2.03e-05
WBGene00017718	F22F4.5	3.98834	1.18e-08
WBGene00200212	F17C8.12	3.985	0.00927034
WBGene00018809	F54D10.8	3.96504	0.00607524
WBGene00006180	str-131	3.94782	0.0023997
WBGene00284859	C30G12.10	3.92432	0.00289576
WBGene00015044	cyp-34A9	3.92383	3.06e-20
WBGene00008390	D1086.3	3.92286	7.86e-07
WBGene00007452	C08F11.3	3.91911	2.24e-10
WBGene00020394	T10B5.8	3.90571	9.05e-12
WBGene00000617	col-40	3.87264	0.00261398
WBGene00000784	cpr-4	3.85576	1.99e-05
WBGene00020182	ugt-53	3.83794	8.13e-09
WBGene00010504	K02D3.1	3.83458	6.54e-19
WBGene00045275	F18E3.12	3.83297	0.000473823
WBGene00019021	F57H12.6	3.83099	4.39e-05
WBGene00219226	mir-4929	3.82769	0.00222578
WBGene00219434	F54D5.23	3.79753	0.00977507
WBGene00020938	clec-218	3.79638	0.00510507
WBGene00009622	F41E7.6	3.7882	0.000104474
WBGene00016877	C52D10.3	3.77477	1.66e-08
WBGene00007131	pals-26	3.75647	0.000258361
WBGene00194821	dmsr-16	3.75582	0.00110786
WBGene00020611	T20D4.5	3.75503	1.25e-08
WBGene00016786	cyp-35A4	3.73376	0.00138668
WBGene00011539	fbxa-135	3.72417	2.86e-09
WBGene00008341	ttr-44	3.69059	0.000146812
WBGene00019208	lips-14	3.68965	0.000950491
WBGene00011362	cest-1	3.68924	5.92e-37
WBGene00170744	21ur-12100	3.68275	0.00863234
WBGene00001888	his-14	3.67454	0.00534658
WBGene00018910	F56A4.2	3.61188	1.1e-08
WBGene00020080	math-37	3.60246	9.47e-20
WBGene00007693	C23H4.4	3.59051	2.4e-10
WBGene00000667	col-92	3.58984	1.79e-06
WBGene00000703	col-129	3.58688	4.29e-06
WBGene00009168	F26F2.3	3.58348	0.00260612
WBGene00022700	ZK353.4	3.58334	0.00283281
WBGene00007660	pals-6	3.57893	6.03e-13
WBGene00050914	T12B5.15	3.57406	1.06e-11
WBGene00008340	C55A6.11	3.57166	0.000142077
WBGene00002012	hsp-12.3	3.56782	2.37e-08
WBGene00015660	catp-3	3.56741	2.75e-08
WBGene00020640	fbxa-73	3.56359	1.59e-05
WBGene00017880	F28A12.3	3.54041	1.63e-05
WBGene00004932	sod-3	3.53731	6.26e-11
WBGene00004998	spp-13	3.53292	5.22e-06
WBGene00007867	C32H11.4	3.508	3.62e-07
WBGene00016349	C33E10.8	3.50673	0.000849479
WBGene00007132	pals-27	3.50293	4.11e-06
WBGene00009835	F47H4.2	3.50131	3.64e-08
WBGene00002260	lbp-8	3.4912	0.00175995
WBGene00021224	clec-209	3.47737	2.2e-06
WBGene00007172	B0393.7	3.47558	0.000853844
WBGene00006980	zig-3	3.47292	1.02e-08
WBGene00007218	C01A2.6	3.46912	2.35e-05
WBGene00007361	oac-3	3.45907	6.26e-11
WBGene00007990	fipr-23	3.45442	2.91e-05
WBGene00018250	F40H3.2	3.45119	4.96e-06
WBGene00022076	daao-1	3.44369	2.33e-05
WBGene00022546	ZC196.2	3.44048	3.39e-08
WBGene00003539	nas-20	3.44022	9.72e-17
WBGene00020329	bath-26	3.42873	1.37e-09
WBGene00012070	T26H5.8	3.42394	0.00019
WBGene00009061	pals-14	3.42292	1.11e-09
WBGene00000656	col-80	3.42178	0.000231514
WBGene00001711	grl-2	3.41092	0.000143639
WBGene00005408	srh-195	3.40745	0.000797907
WBGene00015544	C06E8.5	3.40686	4.67e-07
WBGene00004229	ptr-15	3.40598	6.35e-09
WBGene00010064	F54F7.2	3.40368	1.5e-17
WBGene00050913	T12B5.14	3.38893	1.33e-08
WBGene00020413	T10E9.3	3.38137	1.75e-13
WBGene00017881	asp-13	3.37107	2.46e-07
WBGene00012457	acbp-6	3.3535	0.000146493
WBGene00000002	aat-1	3.34861	2.95e-10
WBGene00219905	F19F10.13	3.34401	0.000950491
WBGene00019826	R02E4.1	3.33556	0.00827528
WBGene00013505	Y71A12B.8	3.33262	0.00241603
WBGene00045146	Y41E3.22	3.32822	0.00140531
WBGene00000657	col-81	3.32104	7.12e-09
WBGene00013887	nspa-5	3.32092	1.41e-05
WBGene00008301	pals-39	3.31023	9.19e-09
WBGene00020120	R160.3	3.29995	4.38e-07
WBGene00021158	Y4C6B.4	3.29909	5.69e-08
WBGene00009972	oac-33	3.29038	0.000144372
WBGene00015335	acdh-6	3.28902	0.0022498
WBGene00018885	drd-5	3.28867	5.36e-07
WBGene00015227	ddn-1	3.28597	8.95e-07
WBGene00005949	srx-58	3.27962	2.96e-05
WBGene00173920	21ur-8696	3.26246	0.000255543
WBGene00006509	tag-164	3.25555	8.36e-06
WBGene00000646	H17B01.2	3.24884	0.00989054
WBGene00044719	clec-172	3.23723	0.00113989
WBGene00017577	F18F11.4	3.23571	8.88e-05
WBGene00021963	lipl-6	3.20601	0.000121822
WBGene00009033	F21H7.12	3.20402	0.00170751
WBGene00012231	W04A4.2	3.20127	1.25e-13
WBGene00009964	fip-6	3.19564	2.42e-05
WBGene00010157	oac-34	3.19092	0.000128202
WBGene00009573	F40E10.5	3.18489	1.37e-05
WBGene00007214	C01A2.2	3.16665	1.07e-06
WBGene00007331	pho-11	3.16489	1.02e-11
WBGene00017429	F13D11.4	3.16283	1.6e-08
WBGene00020309	T07D3.6	3.16273	0.00490766
WBGene00014030	glb-1	3.15519	7.24e-06
WBGene00011869	dod-6	3.15182	6.91e-29
WBGene00003786	npa-1	3.14254	1.07e-08
WBGene00011841	scl-25	3.128	0.000206497
WBGene00008511	F01G10.9	3.1203	1.5e-11
WBGene00022245	acp-6	3.12025	4.52e-07
WBGene00007397	C07A4.2	3.09929	3.44e-07
WBGene00219286	C04F12.16	3.09739	0.000656558
WBGene00019090	F59A7.2	3.09659	5.62e-05
WBGene00017089	poml-2	3.09027	1.58e-08
WBGene00004986	spp-1	3.07783	0.00200514
WBGene00015781	C14F11.6	3.07334	0.000586149
WBGene00008565	acox-1.2	3.07244	1.27e-14
WBGene00007691	C23H4.2	3.06409	3.09e-08
WBGene00012426	Y11D7A.1	3.06216	0.000560663
WBGene00219748	linc-46	3.04875	0.000574007
WBGene00013090	Y51B9A.8	3.04372	0.000700481
WBGene00044492	Y54G2A.49	3.04258	2.86e-09
WBGene00015400	cyp-35A2	3.03706	1.92e-08
WBGene00015896	C17C3.15	3.03663	6.63e-05
WBGene00009486	F36G9.7	3.02914	0.000129763
WBGene00012786	Y43C5B.3	3.02263	0.000377344
WBGene00009104	F25C8.1	3.02095	0.00985943
WBGene00007929	dmd-10	3.01795	2.51e-05
WBGene00016556	math-21	3.01753	6.87e-06
WBGene00021587	clec-76	3.01148	0.00223828
WBGene00020137	T01B10.5	3.00197	5.37e-07
WBGene00016217	C29F9.2	3.00171	1.15e-08
WBGene00009626	F42A8.1	2.99985	3.56e-08
WBGene00019803	PDB1.1	2.99892	4.67e-13
WBGene00016929	C54F6.12	2.99762	0.00528605
WBGene00016714	C46F2.1	2.99143	6.39e-06
WBGene00045177	T21D12.14	2.98822	0.0033106
WBGene00007963	cyp-25A1	2.98605	5.51e-09
WBGene00017567	F18E3.11	2.98274	0.00387264
WBGene00044212	Y68A4A.13	2.98232	2.66e-05
WBGene00013489	col-42	2.97949	0.00209698
WBGene00021339	Y34F4.4	2.97105	1.09e-10
WBGene00009787	F46F2.3	2.97074	0.000636635
WBGene00011707	T11B7.2	2.97048	4.77e-05
WBGene00008850	F15B9.6	2.96685	1.33e-07
WBGene00194769	Y32B12C.5	2.96279	4.39e-07
WBGene00009877	F49C12.7	2.96134	5.01e-09
WBGene00000673	col-98	2.96116	0.00204939
WBGene00000732	col-159	2.95482	0.000763145
WBGene00013484	Y69H2.9	2.94845	2.63e-07
WBGene00009838	fbxa-187	2.93724	1.45e-07
WBGene00000668	col-93	2.93516	0.00300913
WBGene00016577	clec-3	2.93082	0.000488577
WBGene00045276	F18E3.13	2.92614	0.000527583
WBGene00008707	F11E6.3	2.92458	1.31e-05
WBGene00001633	gly-8	2.91686	0.000163963
WBGene00014771	F55G11.3	2.91663	1.46e-06
WBGene00010717	K09C8.7	2.90404	0.00199688
WBGene00020703	T22F7.4	2.90345	1.34e-09
WBGene00012591	nspe-1	2.90229	0.000104582
WBGene00001841	hen-1	2.90123	8.76e-12
WBGene00022495	fbxa-78	2.89702	0.0012373
WBGene00016027	C23H5.8	2.89468	0.00342183
WBGene00043062	clec-80	2.88643	2.91e-05
WBGene00020215	T04G9.4	2.8813	1.49e-11
WBGene00022591	cuti-1	2.88025	0.000134044
WBGene00017277	F09C12.2	2.86808	9.52e-06
WBGene00009807	pepm-1	2.86053	0.00216653
WBGene00010135	F55H12.4	2.85917	5.72e-06
WBGene00000012	abf-1	2.85725	0.000786338
WBGene00008522	nlp-59	2.8568	1.26e-09
WBGene00015497	nhr-76	2.85628	4e-11
WBGene00012582	clec-8	2.85564	0.000452027
WBGene00021791	Y51H7C.13	2.85484	3.94e-05
WBGene00045356	T03E6.9	2.8542	0.00432216
WBGene00008575	scl-24	2.84775	2.01e-06
WBGene00014864	Y18D10A.22	2.84737	0.000324871
WBGene00000677	col-103	2.84715	0.00723519
WBGene00017838	F26G1.2	2.84632	1.49e-05
WBGene00000733	col-160	2.83576	0.00274578
WBGene00020231	T05A8.5	2.83434	0.0061077
WBGene00021540	Y42H9AR.5	2.82364	7.78e-05
WBGene00006960	xbx-1	2.81403	0.00780384
WBGene00001758	gst-10	2.81378	5.49e-06
WBGene00022562	ZC204.12	2.80938	1.45e-10
WBGene00003524	nas-5	2.80833	7.39e-08
WBGene00021336	Y34F4.1	2.80829	7.47e-05
WBGene00008068	sdz-6	2.80523	0.000398079
WBGene00044988	W01A8.8	2.79797	2.95e-08
WBGene00020191	clec-53	2.79785	0.00503795
WBGene00016658	C45B2.1	2.79549	9.62e-07
WBGene00016697	cyp-33C2	2.79359	0.00962849
WBGene00044922	Y43C5A.7	2.79336	0.00205212
WBGene00014562	Y17D7B.7	2.7922	0.0018089
WBGene00010258	F58E6.11	2.79014	0.000587426
WBGene00019961	R08E5.1	2.78973	6.88e-07
WBGene00013882	msa-1	2.78706	3.89e-06
WBGene00015019	B0205.4	2.77915	0.00681465
WBGene00015225	B0507.8	2.77802	0.000673812
WBGene00020690	T22E5.1	2.77337	0.000231683
WBGene00219688	linc-21	2.77321	1.24e-07
WBGene00013385	Y62E10A.19	2.7722	2.69e-05
WBGene00009504	F37B12.1	2.77093	1.31e-07
WBGene00013400	Y62H9A.12	2.76665	4.18e-05
WBGene00015465	C05C8.8	2.76516	3.12e-05
WBGene00015449	ugt-63	2.76267	4.36e-06
WBGene00194717	ZC239.22	2.75734	6.87e-06
WBGene00011668	clec-47	2.75666	0.00106338
WBGene00010614	cri-1	2.75417	1.62e-07
WBGene00011397	T03E6.8	2.7516	1.15e-09
WBGene00001752	gst-4	2.74706	1.17e-05
WBGene00185076	Y7A9A.79	2.74513	0.00740628
WBGene00000983	dhs-20	2.74481	3.97e-10
WBGene00016450	clec-5	2.74421	0.000887555
WBGene00011753	T13F3.6	2.74377	0.000188056
WBGene00008342	frpr-5	2.74125	4.15e-06
WBGene00016912	clec-86	2.74007	1.17e-05
WBGene00019174	H09G03.1	2.73713	0.000160919
WBGene00001578	ges-1	2.73621	8.5e-08
WBGene00195084	C43C3.4	2.73576	0.00975884
WBGene00001852	hil-1	2.73532	1.1e-08
WBGene00045252	Y62H9A.15	2.73176	6.49e-10
WBGene00000986	dhs-23	2.72825	3.48e-06
WBGene00010321	F59B10.5	2.72307	1.01e-08
WBGene00012777	lact-8	2.72283	5.07e-06
WBGene00044034	Y38E10A.28	2.72209	0.000100582
WBGene00016046	C24B5.4	2.72207	1.09e-05
WBGene00001693	grd-4	2.72147	0.000701736
WBGene00012917	Y46G5A.29	2.72131	9.9e-05
WBGene00008538	sqrd-1	2.71377	3.56e-08
WBGene00011052	arrd-11	2.71067	0.00329153
WBGene00008295	nlp-39	2.70986	3.69e-06
WBGene00012381	Y2H9A.4	2.70308	2.94e-08
WBGene00017243	F08C6.5	2.70081	1.88e-08
WBGene00015672	C10E2.1	2.69464	0.00527202
WBGene00015196	B0454.5	2.6943	0.00289424
WBGene00011894	ttr-23	2.69229	3.23e-11
WBGene00008584	irg-4	2.69099	6.69e-06
WBGene00000009	aat-8	2.69074	0.00330441
WBGene00004987	spp-2	2.68653	0.000289118
WBGene00012959	Y47H10A.3	2.67928	0.000676794
WBGene00007460	C08F11.13	2.67686	4.98e-11
WBGene00012592	Y38E10A.14	2.67589	1.02e-06
WBGene00016340	gba-2	2.67534	1.92e-05
WBGene00044737	ttr-45	2.67397	8.05e-06
WBGene00010440	ttr-51	2.67175	6.69e-06
WBGene00044479	F15E6.10	2.66852	0.00748654
WBGene00000597	col-8	2.66378	0.00182754
novel.55	-	2.66318	0.00275976
WBGene00008593	clec-227	2.66037	0.00155873
WBGene00001252	elt-4	2.65906	4.81e-05
WBGene00013644	Y105C5A.25	2.65509	6.88e-07
WBGene00022191	Y71H2B.1	2.64896	0.000339426
WBGene00011234	R11A5.6	2.64883	0.000313067
WBGene00013637	Y105C5A.13	2.64873	0.00500148
WBGene00014046	clec-60	2.64513	0.0002655
WBGene00008296	cdr-2	2.6424	4.15e-07
WBGene00022572	ZC239.14	2.63869	2.36e-06
WBGene00015322	C02B8.3	2.63651	1.01e-10
WBGene00016845	C50F7.5	2.63593	4.23e-06
WBGene00000609	col-20	2.63005	0.0043171
WBGene00007994	C37E2.2	2.62868	0.000174601
WBGene00001787	gst-39	2.62501	5.82e-06
WBGene00000853	cut-6	2.62333	5.83e-08
WBGene00011554	T07A5.1	2.62287	0.00118527
WBGene00013008	clec-146	2.6224	4.77e-05
WBGene00012597	nhr-235	2.62159	1.73e-05
WBGene00001432	fkb-7	2.62118	4.17e-07
WBGene00013975	ZK455.5	2.6205	0.00460719
WBGene00010746	K10D11.2	2.62031	1.6e-08
WBGene00017151	EGAP9.3	2.61787	1.35e-11
WBGene00018174	F38B6.4	2.61634	8.59e-06
WBGene00043534	W02B12.13	2.61414	0.00206158
WBGene00019619	asp-14	2.61	0.00134771
WBGene00045401	eol-1	2.60437	0.000135501
WBGene00021865	fbxa-66	2.60357	1.37e-06
WBGene00004062	pmp-5	2.59677	7.98e-08
WBGene00044676	fbxa-42	2.59273	1.65e-05
WBGene00007473	chil-8	2.5914	8.45e-05
WBGene00018466	F45E1.5	2.58448	4.74e-08
WBGene00014003	ZK593.3	2.57957	0.000130841
WBGene00017836	F26F12.5	2.57091	0.00201495
WBGene00044362	F42G2.7	2.57012	0.00298031
WBGene00000753	col-180	2.56923	0.00106338
WBGene00018744	F53B3.6	2.56836	1.07e-05
WBGene00007455	ugt-22	2.55808	8.25e-06
WBGene00015435	C04E12.5	2.55765	5.69e-05
WBGene00271795	Y46C8AM.1	2.55636	0.00241133
WBGene00008594	clec-57	2.55579	0.000816804
WBGene00001604	gln-3	2.55519	3.87e-05
WBGene00008567	acox-1.4	2.55128	4.4e-07
WBGene00045338	M01B2.13	2.55114	0.000188056
WBGene00021249	Y22D7AL.11	2.54185	5.75e-05
WBGene00012404	Y6G8.2	2.53919	3.41e-13
WBGene00013169	Y53F4B.23	2.53883	0.000697731
WBGene00017390	F12A10.1	2.53044	0.000548735
WBGene00018624	F48G7.13	2.52979	5.69e-05
WBGene00010659	K08D8.5	2.51664	2.78e-05
WBGene00022313	Y77E11A.12	2.51529	2e-05
WBGene00017488	dct-7	2.51344	5.98e-05
WBGene00010124	F55G11.4	2.5045	0.00675268
WBGene00044178	C30G7.4	2.5028	7.47e-06
WBGene00019865	R04A9.6	2.49955	3.55e-06
WBGene00016097	C25E10.8	2.49765	2.95e-10
WBGene00010661	tyr-2	2.49557	1.28e-05
WBGene00020526	T15B7.14	2.49264	0.00033273
WBGene00235310	R02D1.2	2.49254	0.00131779
WBGene00013548	lury-1	2.47876	0.00142749
WBGene00012280	W05E10.1	2.47811	1.04e-06
WBGene00015751	C14A11.6	2.47619	1.78e-05
WBGene00022397	Y97E10AR.2	2.47397	5.98e-06
WBGene00011556	vglu-3	2.46528	2.41e-06
WBGene00050943	ZC412.10	2.46065	0.00112885
WBGene00009221	acs-2	2.45971	0.00658414
WBGene00009110	F25D1.5	2.45236	1.4e-06
WBGene00012398	Y6E2A.4	2.4506	2.24e-05
WBGene00018873	F55C12.6	2.44981	0.000822231
WBGene00020319	npr-31	2.44634	0.00028913
WBGene00013481	Y69H2.3	2.43836	3.59e-09
WBGene00044783	T26H5.10	2.43692	0.000273786
WBGene00000298	cat-4	2.43502	0.000230467
WBGene00017484	F15E6.3	2.43497	6.18e-05
WBGene00022497	Y119D3B.21	2.43407	0.000504648
WBGene00011694	T10G3.3	2.43393	3.51e-05
WBGene00006610	tre-4	2.43353	1.82e-07
WBGene00016283	zmp-3	2.43245	1.4e-05
WBGene00003511	mxl-3	2.42967	0.00182069
WBGene00000698	col-124	2.42815	0.000479886
WBGene00219316	F21A3.11	2.42791	1.08e-05
WBGene00019489	K07E1.1	2.42727	3.53e-05
WBGene00003662	nhr-72	2.42542	0.0075469
WBGene00001702	grd-13	2.42079	7.7e-05
WBGene00015381	C03B1.13	2.41803	1.2e-05
WBGene00021167	cyp-32B1	2.41781	1.31e-07
WBGene00011596	T07G12.5	2.4146	0.00127882
WBGene00010411	H25K10.1	2.41166	0.000584862
WBGene00007916	C34C6.3	2.4086	0.000300034
WBGene00015116	pacs-1	2.40424	1.97e-07
WBGene00015247	B0545.4	2.40183	2.34e-09
WBGene00007565	clec-48	2.39776	5.58e-06
WBGene00018755	bcmo-2	2.39755	8.04e-09
WBGene00220140	Y34F4.7	2.39746	0.000208665
WBGene00194665	ZK822.8	2.39649	0.000829613
WBGene00022642	lipl-5	2.39501	0.000177599
WBGene00001713	grl-4	2.39152	0.000333811
WBGene00021043	pck-1	2.39122	1.41e-06
WBGene00019233	ugt-14	2.38475	4.39e-08
WBGene00015879	C17B7.5	2.38261	0.000163963
WBGene00003541	nas-22	2.38144	0.00268277
WBGene00009991	F53F4.8	2.38013	0.00924898
WBGene00000251	bli-1	2.37955	0.00360261
WBGene00010589	cyp-33D1	2.37799	0.00318419
WBGene00194674	F23D12.11	2.37353	0.000786338
WBGene00006603	tps-2	2.37352	1.56e-05
WBGene00019113	F59E11.7	2.37213	7.74e-05
WBGene00015043	cyp-34A8	2.36977	2.37e-08
WBGene00020276	T05H4.15	2.36919	2.45e-06
WBGene00009931	F52D10.4	2.36772	0.00994758
WBGene00001536	gcy-9	2.36767	0.00354232
WBGene00011258	best-15	2.35946	5.72e-08
WBGene00008955	F19D8.2	2.35275	0.00111349
WBGene00020909	W01A11.1	2.35115	3.63e-06
WBGene00011112	R07E5.4	2.35022	0.00307909
WBGene00020436	T12A2.1	2.34976	0.000149239
WBGene00016172	C27H5.2	2.34752	3.61e-14
WBGene00000713	col-140	2.34658	0.000345498
WBGene00018523	lact-1	2.34643	0.000136721
WBGene00016061	hpo-15	2.34637	2.25e-08
WBGene00003551	nas-33	2.34622	0.000730167
WBGene00001684	gpd-2	2.34025	0.00014163
WBGene00000693	col-119	2.33914	0.00490766
WBGene00021645	Y47G6A.19	2.33792	0.00186184
WBGene00077692	C08E8.10	2.33609	1.13e-06
WBGene00044767	T23B7.3	2.33583	1.93e-05
WBGene00015865	C16E9.1	2.329	0.00443265
WBGene00015369	ugt-51	2.32766	5.98e-06
WBGene00009418	F35E8.2	2.32387	0.00515185
WBGene00002267	lec-4	2.3209	8.5e-05
WBGene00006050	ssq-1	2.31959	0.000300101
WBGene00010214	F57G8.5	2.31526	7.26e-06
WBGene00012629	slc-36.3	2.31454	0.00146525
WBGene00004226	ptr-12	2.31363	1.02e-07
WBGene00015599	fbxa-164	2.31345	0.00987674
WBGene00021779	Y51H7C.1	2.30884	1.65e-06
WBGene00009824	gpdh-1	2.30785	7.07e-05
WBGene00012325	W07A12.8	2.30761	1.94e-06
WBGene00018602	F48D6.4	2.30423	1.2e-05
WBGene00019939	lips-17	2.30348	1.56e-05
WBGene00021492	comt-5	2.30155	0.00817387
WBGene00021835	Y54E10A.17	2.29905	8.1e-05
WBGene00020566	ttr-7	2.29827	0.00114536
WBGene00017374	ttr-41	2.29386	6.93e-05
WBGene00010123	F55G11.2	2.29264	7.81e-06
WBGene00219780	B0228.10	2.29023	0.0097543
WBGene00008652	F10D11.6	2.28787	1.37e-06
WBGene00013457	paqr-3	2.28778	0.000300376
WBGene00015667	C10A4.6	2.28704	0.000609518
WBGene00019268	H41C03.1	2.28494	3.05e-07
WBGene00003124	mai-1	2.27877	2e-06
WBGene00017660	F21C10.11	2.27731	1.92e-08
WBGene00002026	hsp-70	2.27729	0.000763695
WBGene00017443	F13H8.11	2.27619	1.25e-06
WBGene00022490	Y119D3B.13	2.27334	0.00523944
WBGene00010322	F59B10.6	2.26801	3.64e-05
WBGene00003100	mab-3	2.26642	0.00209198
WBGene00019859	R03H10.7	2.26514	0.00239811
WBGene00017131	E04F6.15	2.26488	2.22e-05
WBGene00022160	Y71G12B.25	2.26356	0.000144612
WBGene00000115	alh-9	2.26158	0.000333811
WBGene00001757	gst-9	2.2594	0.00317202
WBGene00011262	pho-8	2.25875	0.000477437
WBGene00194849	K09A9.8	2.25727	7.77e-05
WBGene00013633	Y105C5A.8	2.25584	0.000668415
WBGene00012433	Y11D7A.9	2.25365	0.00497636
WBGene00008168	C48B4.3	2.25254	0.000429545
WBGene00021094	W08F4.5	2.25115	0.00378769
WBGene00018195	btb-16	2.24729	1.22e-07
WBGene00007777	C27D8.1	2.24709	0.00266057
WBGene00008499	cyp-37A1	2.23984	1.39e-06
WBGene00017654	F21C10.4	2.23853	0.00399833
WBGene00000751	col-178	2.23769	0.00219815
WBGene00021379	Y37E11B.7	2.23422	0.00569261
WBGene00020834	T27A1.2	2.23206	5.6e-06
WBGene00016594	C42D4.1	2.23154	1.35e-11
WBGene00015355	C02F12.5	2.22813	0.000245288
WBGene00020632	T20F7.5	2.22805	8.8e-10
WBGene00001788	gst-40	2.227	0.00214447
WBGene00021052	W06A11.1	2.22558	4.43e-07
WBGene00077701	poml-3	2.22535	0.000430447
WBGene00010943	M176.4	2.22501	0.000386209
WBGene00007363	stdh-1	2.2245	0.000133566
WBGene00011571	ttr-46	2.22449	0.00404734
WBGene00015984	C18G1.6	2.22313	0.000120107
WBGene00044340	nspc-5	2.22222	0.00722141
WBGene00001703	grd-14	2.22221	0.00320878
WBGene00017197	F07C3.9	2.22155	0.00212793
WBGene00018958	F56C11.6	2.2209	0.000161678
WBGene00007866	C32H11.3	2.22034	0.00580057
WBGene00009789	F46F2.5	2.21991	0.000573584
WBGene00008333	C55A6.4	2.21907	0.000159681
WBGene00016133	C26B9.3	2.2186	0.000226387
WBGene00021135	W10G11.2	2.21676	0.000411534
WBGene00021048	W05H9.1	2.21529	6.13e-10
WBGene00012168	W01A8.6	2.21487	0.000260685
WBGene00006039	ssp-10	2.21463	0.000621479
WBGene00016101	C25E10.12	2.2139	2.26e-06
WBGene00016419	tyr-4	2.21322	4.17e-05
WBGene00009773	lipl-2	2.21148	5.72e-06
WBGene00018280	F41C6.7	2.21089	6.79e-05
WBGene00220007	K06A4.15	2.2095	0.00472862
WBGene00019746	M03A1.3	2.2092	0.000159681
WBGene00008494	F01D5.3	2.20853	0.00510507
WBGene00008993	F21A3.3	2.20741	5.46e-06
WBGene00008446	E01G4.3	2.20625	9.73e-05
WBGene00004225	ptr-11	2.19984	2.77e-05
WBGene00010684	K08F9.1	2.19713	1.74e-05
WBGene00009883	F49C12.14	2.19636	0.00942038
WBGene00001158	ech-9	2.19569	0.000251719
WBGene00003729	nhx-1	2.19441	0.000979377
WBGene00002200	kin-16	2.19264	1.31e-06
WBGene00004878	smf-3	2.1926	2.74e-05
WBGene00020567	adt-3	2.19248	0.000197224
WBGene00018200	btb-17	2.19155	8.1e-05
WBGene00017126	E04F6.6	2.1874	0.000457073
WBGene00008558	F07H5.7	2.1826	0.00528117
WBGene00008976	plp-2	2.18101	0.00404734
WBGene00017071	aagr-1	2.17757	0.000557675
WBGene00019473	cyp-35A5	2.17661	0.000501334
WBGene00016914	C54D1.7	2.17393	4.88e-05
WBGene00008708	F11E6.4	2.17321	0.00133082
WBGene00011821	cdf-2	2.17299	3.48e-06
WBGene00175031	C06C3.12	2.17017	0.00035799
WBGene00017013	ensh-1	2.16678	4.37e-05
WBGene00219726	linc-116	2.16662	0.00528605
WBGene00019597	K09H9.5	2.16275	0.0013992
WBGene00009729	F45E10.2	2.16263	9.57e-05
WBGene00018515	F46G11.2	2.16085	0.00131595
WBGene00012750	faah-6	2.15807	0.000267374
WBGene00000492	che-13	2.15735	0.00453342
WBGene00007472	chil-7	2.15633	0.00214447
WBGene00022130	Y71F9B.9	2.15612	7.7e-05
WBGene00011486	T05E12.3	2.155	0.000273195
WBGene00021081	pals-33	2.14953	0.000560663
WBGene00045273	C08A9.11	2.14911	1.45e-05
WBGene00019495	sdz-24	2.14386	0.00253905
WBGene00194695	B0462.5	2.14318	2.61e-06
WBGene00007964	cyp-25A2	2.14286	2.01e-06
WBGene00015359	C02G6.1	2.13935	3.75e-06
WBGene00000224	atgp-1	2.13931	2.78e-07
WBGene00015937	C17H12.12	2.13863	0.00358888
WBGene00012439	Y12A6A.1	2.13858	1.16e-05
WBGene00019882	R05D3.9	2.13695	5.21e-07
WBGene00015067	B0238.1	2.13586	8.99e-06
WBGene00014150	ZK909.6	2.13325	0.000275366
WBGene00015933	C17H12.8	2.12695	5.87e-06
WBGene00018035	sek-4	2.12667	6.88e-07
WBGene00017806	F26A1.8	2.12557	0.000322474
WBGene00045305	ZC250.4	2.12276	4.2e-05
WBGene00011564	ugt-50	2.12158	1.09e-08
WBGene00001685	gpd-3	2.12115	8.24e-05
WBGene00013654	Y105C5B.15	2.11921	1.45e-07
WBGene00015495	C05E11.6	2.11785	0.000730167
WBGene00044209	Y32F6A.6	2.11393	1.96e-10
WBGene00016595	C42D4.2	2.11241	0.00569376
WBGene00016302	fbxc-7	2.10912	0.00620745
WBGene00006602	tps-1	2.10899	1.6e-06
WBGene00271701	F10D7.10	2.10788	0.00752618
WBGene00018052	F35F10.1	2.10728	0.00235286
WBGene00008395	D1086.8	2.10446	8.45e-05
WBGene00007591	zipt-13	2.10389	3.5e-05
WBGene00007140	cyp-29A4	2.10327	2.61e-05
WBGene00007175	B0395.3	2.10323	7.24e-09
WBGene00002110	ins-27	2.10294	0.000142077
WBGene00007404	best-5	2.10246	1.93e-05
WBGene00008493	F01D5.2	2.10212	0.00368532
WBGene00006541	tbh-1	2.10076	9.98e-08
WBGene00008394	D1086.7	2.0998	7.98e-08
WBGene00019731	M02D8.5	2.09606	8.36e-06
WBGene00044680	F30A10.13	2.09363	0.000557675
WBGene00001068	dpy-6	2.08842	0.00010925
WBGene00016860	cyp-33C9	2.08749	0.00200514
WBGene00021817	Y53G8B.1	2.08665	1.61e-06
WBGene00015469	C05D2.8	2.08611	6.93e-05
WBGene00008579	F08G2.8	2.08568	0.000121901
WBGene00018273	F41C3.7	2.08483	0.00698894
WBGene00018576	F47G3.1	2.08177	5.05e-05
WBGene00001182	egl-13	2.08005	2.18e-07
WBGene00020491	T13G4.4	2.07864	0.00180302
WBGene00016984	npr-8	2.07853	2.09e-06
WBGene00003097	lys-8	2.07601	4.48e-06
WBGene00013875	ZC376.3	2.07279	0.000101397
WBGene00011733	T12D8.5	2.06938	1.07e-11
WBGene00019540	K08D12.6	2.06876	2.52e-05
WBGene00004228	ptr-14	2.06805	0.000167638
WBGene00004255	epac-1	2.0656	0.00371213
WBGene00000216	asp-3	2.06542	0.000221164
WBGene00020143	T01C8.2	2.06542	0.00692002
WBGene00220165	Y47G6A.36	2.06135	0.00217851
WBGene00003997	pgp-3	2.0612	2.24e-10
WBGene00008332	C55A6.3	2.06045	7.81e-05
WBGene00012035	T26C5.5	2.05975	0.00463583
WBGene00003106	mab-9	2.05857	0.00390174
WBGene00007807	C29F3.7	2.05625	3.63e-08
WBGene00000608	col-19	2.05566	0.00897863
WBGene00021136	W10G11.3	2.05525	0.000254085
WBGene00017483	lgc-22	2.05318	1.56e-06
WBGene00016635	C44B11.6	2.05216	0.000969939
WBGene00023493	nspc-12	2.05193	0.00048207
WBGene00015172	B0410.3	2.05095	0.00772736
WBGene00008793	F14D7.6	2.04876	0.000197224
WBGene00020082	gcp-2.1	2.04753	5.49e-06
WBGene00008654	pfas-1	2.04654	2.61e-06
WBGene00011725	lips-5	2.04525	3.89e-09
WBGene00009805	F47B8.4	2.04483	1.01e-06
WBGene00000754	col-181	2.04139	0.00581359
WBGene00020083	R57.2	2.03966	0.00587843
WBGene00000973	dhs-9	2.03931	1.52e-06
WBGene00012140	T28F4.5	2.03899	1.5e-08
WBGene00020369	T08H10.1	2.03663	0.00184709
WBGene00020708	dmd-8	2.03436	0.00146014
WBGene00018260	cyp-33C7	2.03423	4.54e-07
WBGene00010189	F57B1.6	2.03354	0.0042103
WBGene00013083	Y51A2D.18	2.03279	4e-05
WBGene00021137	W10G11.4	2.02932	0.00521272
WBGene00019519	K08B5.2	2.02883	1.68e-05
WBGene00009340	best-14	2.02844	0.00059338
WBGene00007142	ttr-18	2.02733	0.000669915
WBGene00008731	F13B12.3	2.02637	0.00168552
WBGene00219655	linc-107	2.02577	0.00135634
WBGene00001478	fmo-3	2.02545	0.00386715
WBGene00008607	F09B12.3	2.02505	0.000535934
WBGene00022814	ZK742.4	2.02446	0.000142077
WBGene00013477	Y69E1A.5	2.02281	0.00061147
WBGene00018146	F37C4.6	2.02158	2.17e-05
WBGene00016407	C34D10.2	2.02103	1.37e-10
WBGene00017257	F08F1.3	2.01965	1.7e-06
WBGene00022515	ttr-48	2.01959	3.75e-06
WBGene00008335	C55A6.6	2.0187	0.000564392
WBGene00009816	F47B10.5	2.0187	5.68e-06
WBGene00008954	F19C6.5	2.01824	8.16e-05
WBGene00014216	ZK1086.2	2.01758	0.0045964
WBGene00018222	F40A3.7	2.01713	1.4e-05
WBGene00000967	dhs-3	2.01684	1.96e-05
WBGene00015396	nhr-148	2.01658	0.000440632
WBGene00020148	T01D1.3	2.01638	0.00445992
WBGene00009500	F36H2.3	2.01579	8.1e-08
WBGene00010268	arrd-10	2.01372	0.000817283
WBGene00012747	Y40H7A.10	2.01043	4.39e-05
WBGene00007894	C33D3.3	2.01005	0.000856503
WBGene00044756	F58F12.4	2.00906	0.00311079
novel.48	-	2.00902	4.8e-06
WBGene00003658	nhr-68	2.00838	0.000950491
WBGene00008284	C53D6.7	2.00628	0.000347139
WBGene00021252	cht-4	2.00624	0.00342951
WBGene00003643	nhr-53	2.00117	0.000771434
WBGene00016559	C41A3.2	2.00116	3.5e-08
WBGene00015783	C15B12.1	2.00011	1.34e-05
WBGene00014173	ZK970.7	1.99829	0.0072388
WBGene00007957	C35C5.8	1.99596	0.00215165
WBGene00014089	ZK822.1	1.9959	0.00333268
WBGene00018400	F43H9.4	1.99516	0.000144372
WBGene00014206	nit-1	1.99116	0.000324871
WBGene00012428	Y11D7A.3	1.99112	0.000166118
WBGene00017431	F13H6.3	1.99012	0.000204827
WBGene00003956	pcp-1	1.98961	2.58e-05
WBGene00006318	sup-9	1.98819	0.00231261
WBGene00018217	F40A3.2	1.9875	0.000648729
WBGene00011487	T05E12.6	1.98511	0.000763695
WBGene00016531	pcyt-2.2	1.98345	1.42e-06
WBGene00008492	F01D5.1	1.98324	0.00112372
WBGene00018286	F41E6.5	1.98306	5.37e-05
WBGene00010010	gmeb-2	1.98113	8.05e-06
WBGene00007885	ugt-21	1.97929	0.000184517
WBGene00020735	T23F2.2	1.97894	1.65e-06
WBGene00006949	wrt-3	1.97786	2.23e-05
WBGene00000174	aqp-6	1.97663	0.00303796
WBGene00012699	Y39B6A.41	1.97648	0.000367071
WBGene00000273	brp-1	1.97646	3.31e-06
WBGene00012407	Y7A5A.1	1.97564	0.000756339
novel.34	-	1.97502	1.45e-05
WBGene00007775	acd-3	1.97472	0.000131718
WBGene00021452	Y39F10A.1	1.97386	0.00174481
WBGene00007384	swt-3	1.97298	2.61e-05
WBGene00016896	nep-4	1.97253	0.00109404
WBGene00015295	acl-12	1.97179	9.88e-07
WBGene00013439	Y66D12A.13	1.97157	0.0017936
WBGene00007953	hda-11	1.97136	0.00052159
WBGene00000118	alh-12	1.97054	0.00521272
WBGene00016920	C54E4.5	1.96862	0.000402198
WBGene00012608	hphd-1	1.96812	0.0059525
WBGene00012880	Y45F10C.4	1.96803	0.000722853
WBGene00044636	B0393.9	1.9666	3.75e-06
WBGene00011307	mpst-7	1.96499	0.000540414
WBGene00000083	adt-2	1.96453	0.000125204
WBGene00019963	R08E5.3	1.96393	0.00371812
WBGene00003402	mpk-2	1.96188	0.000186006
WBGene00008032	C39E9.8	1.96099	7.24e-07
WBGene00015740	C13E3.1	1.9592	2.45e-06
WBGene00000822	csq-1	1.95866	3.53e-05
WBGene00018656	txdc-12.2	1.95799	5.71e-06
WBGene00020139	eppl-1	1.95698	0.000849479
WBGene00012162	sek-6	1.95663	0.000348042
WBGene00077693	T04C12.11	1.95352	2.26e-06
WBGene00017489	F15E6.9	1.95135	0.000593619
WBGene00017781	F25E2.3	1.95129	0.00168779
WBGene00019965	R08F11.1	1.95061	8.05e-06
WBGene00006675	twk-22	1.94861	0.000275366
WBGene00021611	nhr-238	1.94797	5.12e-05
WBGene00018298	nlp-50	1.9475	0.00943584
WBGene00219423	C23H5.15	1.94644	0.00461747
WBGene00016018	C23H3.2	1.94521	3.69e-05
WBGene00017748	F23F1.7	1.94519	0.000304948
WBGene00016957	atic-1	1.94491	3.72e-07
WBGene00007430	C08B6.10	1.94451	1.57e-05
WBGene00017427	acp-5	1.94424	1.16e-05
WBGene00017060	D2063.1	1.9429	0.000166736
WBGene00000535	cpi-1	1.94205	0.000814004
WBGene00000977	dhs-14	1.94129	0.00106168
WBGene00012216	W02D9.10	1.94125	0.00107091
WBGene00021772	math-45	1.94101	8.4e-06
WBGene00011003	R04B5.5	1.9407	0.00011332
WBGene00015753	C14B9.3	1.94017	0.00154956
WBGene00007550	C13C4.6	1.93998	0.000303883
WBGene00014141	ZK899.2	1.93974	0.000193549
WBGene00008515	F02C12.1	1.93946	1.07e-06
WBGene00015887	C17C3.1	1.93926	0.000176804
WBGene00012514	Y26E6A.3	1.93676	0.00205212
WBGene00023504	F26F2.8	1.93674	0.000950491
WBGene00009429	irg-5	1.9362	0.00956344
WBGene00017840	ttm-2	1.93607	1.37e-08
WBGene00018473	cima-1	1.93423	0.00235286
WBGene00010471	cdr-6	1.93378	2.25e-06
WBGene00185014	F17C8.9	1.9326	0.00300913
WBGene00020692	T22E5.6	1.93037	0.00100099
WBGene00010945	chil-13	1.93005	1.03e-05
WBGene00045271	F07G6.10	1.92654	0.000106592
WBGene00003610	nhr-11	1.92614	7.53e-05
WBGene00044166	C54C6.7	1.92313	3.89e-06
WBGene00019404	K05B2.4	1.92202	0.000322474
WBGene00010289	F58H1.6	1.92119	0.00157809
WBGene00017464	sulp-2	1.91971	3.64e-05
WBGene00022178	Y71H2AM.13	1.91653	7.59e-05
WBGene00016335	gba-1	1.91649	0.00568756
WBGene00011495	T05F1.11	1.91648	0.000150157
WBGene00011850	T20B3.1	1.91645	1.33e-08
WBGene00020397	pcbd-1	1.912	0.00459025
WBGene00194908	F22F7.8	1.91184	0.00340087
WBGene00011984	T24C2.5	1.91035	1.01e-06
WBGene00000757	col-184	1.90669	0.0070239
WBGene00020341	T08B1.4	1.90655	0.000960012
WBGene00015705	nhr-152	1.90499	0.000977951
WBGene00000696	col-122	1.90441	0.00722573
WBGene00021965	Y57G7A.1	1.89973	0.00011307
WBGene00017772	clec-1	1.89821	1.57e-05
WBGene00018969	F56D3.1	1.89781	0.00467599
WBGene00007864	irg-6	1.89538	0.00100107
WBGene00012007	T25B9.1	1.89425	0.000388594
WBGene00000759	col-186	1.89222	0.00197187
WBGene00003375	mlp-1	1.89189	9.2e-05
WBGene00007480	glna-1	1.88875	1.03e-05
WBGene00014307	F07H5.3	1.88871	1.18e-05
WBGene00017442	F13H8.9	1.88691	0.0011138
WBGene00008260	C52G5.2	1.8867	0.00023706
WBGene00009106	acs-12	1.88588	1.96e-05
WBGene00020732	T23E7.2	1.8851	9.8e-05
WBGene00004230	ptr-16	1.88367	0.00803761
WBGene00016521	fbxa-62	1.88359	0.00853284
WBGene00018375	F43C9.1	1.8818	6.02e-05
WBGene00003664	nhr-74	1.88127	2.15e-05
WBGene00010972	R01H10.4	1.88067	9.54e-05
WBGene00006686	twk-34	1.87964	5.35e-06
WBGene00010456	K01C8.1	1.87914	0.000193083
WBGene00003893	ost-1	1.87643	3.54e-06
WBGene00017747	F23F1.6	1.87516	2.99e-05
WBGene00007692	C23H4.3	1.87473	0.000134509
WBGene00004890	smp-2	1.87395	0.000317843
WBGene00009722	F45D3.2	1.87371	1.02e-07
WBGene00018257	F41B4.1	1.87232	3.8e-05
WBGene00044723	K11H12.11	1.87224	0.000366392
WBGene00011083	glo-1	1.87106	0.000149945
WBGene00010877	lact-4	1.87014	0.00141092
WBGene00011474	aldo-1	1.86988	1.05e-05
WBGene00004395	rol-3	1.8681	6.77e-05
WBGene00045308	C37H5.14	1.868	0.00266057
WBGene00006861	cal-5	1.86771	0.00018118
WBGene00017773	dct-6	1.86739	2.18e-07
WBGene00016909	frpr-4	1.86636	0.000503069
WBGene00012869	Y45F10A.7	1.86459	9.57e-06
WBGene00015514	nlp-77	1.86422	0.000518262
WBGene00001122	dyf-6	1.8638	0.00235286
WBGene00012604	nspe-2	1.85983	0.00891285
WBGene00015950	C18A11.4	1.85821	0.00109404
WBGene00013079	ttr-26	1.85801	5.7e-06
WBGene00012605	Y38F1A.1	1.85643	0.00107882
WBGene00008730	F13B12.2	1.85573	9.34e-05
WBGene00002242	kvs-1	1.85356	0.000505734
WBGene00013297	Y57G11B.5	1.85332	5.7e-07
WBGene00001388	far-4	1.85328	0.000846839
WBGene00015954	C18B2.3	1.85083	2.96e-05
WBGene00008388	D1086.1	1.85049	7.35e-06
WBGene00013520	best-21	1.8496	0.00223045
WBGene00011190	swt-6	1.84799	0.000235861
WBGene00015371	C03A7.13	1.8474	0.000406332
WBGene00019368	K03H6.2	1.84569	0.00215137
WBGene00008278	npr-10	1.84465	0.00451121
WBGene00018309	F41G4.5	1.84408	0.00501001
WBGene00007336	C05C12.4	1.84385	1.09e-06
WBGene00019329	ceeh-1	1.84293	0.000260775
WBGene00045488	F57B1.9	1.8416	0.0017928
WBGene00010571	K04G11.3	1.84078	1.6e-06
WBGene00009059	chw-1	1.83963	7.38e-05
WBGene00010522	K03A11.5	1.8396	3.77e-11
WBGene00020836	lgc-34	1.83951	0.00230671
WBGene00001692	grd-3	1.83882	0.00261775
WBGene00009629	sprr-2	1.83738	0.00188981
WBGene00018051	che-10	1.83641	9.39e-07
WBGene00021975	Y58A7A.1	1.83627	4.14e-05
WBGene00018738	swip-10	1.83594	0.00916779
WBGene00020593	ugt-11	1.83588	6.93e-06
WBGene00077521	maf-1	1.83393	0.00145742
WBGene00013263	txdc-12.1	1.8336	0.000156743
WBGene00004234	ptr-20	1.83224	8.15e-05
WBGene00020929	W02C12.2	1.83137	0.000503069
WBGene00011763	T14B1.1	1.83053	1.45e-05
WBGene00016535	C39D10.8	1.82975	3.11e-05
WBGene00019854	R03H10.1	1.82944	0.000119185
WBGene00194650	C36A4.14	1.82852	0.00123686
WBGene00001694	grd-5	1.82846	0.00590629
WBGene00001751	gst-3	1.82431	0.00745318
WBGene00019580	oac-58	1.82347	0.000405161
WBGene00015913	C17F4.7	1.82182	3.17e-05
WBGene00018532	F47B7.1	1.82073	9.86e-06
WBGene00011830	cyp-29A2	1.82049	4.42e-06
WBGene00008453	E02A10.3	1.81955	0.00038335
WBGene00020158	T02C5.1	1.81871	1.31e-07
WBGene00022810	ZK721.3	1.81604	0.00408979
WBGene00000789	cpz-2	1.81468	6.18e-05
WBGene00000212	asm-2	1.81427	1.34e-05
WBGene00015139	B0310.3	1.81402	0.000513716
WBGene00019643	K11C4.2	1.81345	0.0019765
WBGene00021768	Y51F10.7	1.81317	2.35e-06
WBGene00021161	Y4C6B.7	1.81088	4.17e-05
WBGene00003167	mec-3	1.80975	0.0004533
WBGene00008435	glna-2	1.80969	0.000359118
WBGene00044150	VB0395L.1	1.80772	0.000271452
WBGene00021263	Y22D7AR.10	1.8072	0.000375672
WBGene00007324	C05B5.8	1.8062	0.000159011
WBGene00016848	klo-1	1.8059	3.36e-05
WBGene00009311	mltn-1	1.80572	0.000214065
WBGene00012821	Y43F8B.11	1.80287	0.00556021
WBGene00004811	skr-5	1.80227	0.00478984
WBGene00007765	C27B7.9	1.80021	0.000230268
WBGene00077564	C44H9.9	1.79973	0.0045964
WBGene00020008	R11F4.2	1.79935	0.00817458
WBGene00022010	catp-7	1.79881	2.36e-06
WBGene00006539	tbb-6	1.79814	0.00332424
WBGene00019652	K11G9.1	1.79808	0.00216653
WBGene00017128	E04F6.9	1.79613	8.34e-06
WBGene00019048	F58E2.4	1.796	0.00624201
WBGene00018789	F54C1.1	1.79574	0.00827683
WBGene00010115	aakb-1	1.79524	1.99e-06
WBGene00018145	F37C4.5	1.79425	1.44e-05
WBGene00015596	fbxa-161	1.79285	0.00672479
WBGene00007414	C07E3.3	1.79228	4.26e-06
WBGene00007947	C35A5.3	1.7922	0.000925794
WBGene00000066	act-4	1.79148	0.0002841
WBGene00009115	F25F2.1	1.79081	0.00181633
WBGene00001099	dsc-4	1.78994	0.000146345
WBGene00022549	ZC196.5	1.78936	4.21e-06
WBGene00011793	T16A9.3	1.78923	0.00722953
WBGene00022474	zig-9	1.7887	1.63e-05
WBGene00013963	sulp-8	1.78861	7.87e-06
WBGene00044224	F17C8.8	1.78694	0.00615664
WBGene00010994	lgc-25	1.78691	1.07e-05
WBGene00006981	zig-4	1.78207	0.00297046
WBGene00012812	Y43F8B.1	1.78201	0.000128126
WBGene00008548	F07A11.5	1.78151	0.000521716
WBGene00012538	Y37A1B.5	1.78064	0.00120492
WBGene00003497	mup-4	1.7796	0.00205212
WBGene00020426	T10H10.2	1.77925	0.000285014
WBGene00018603	F48E3.2	1.77923	0.000574007
WBGene00008964	mltn-9	1.7792	5.38e-07
WBGene00006789	unc-54	1.7781	0.000106088
WBGene00008220	C50B6.7	1.77808	8.36e-06
WBGene00015286	best-3	1.77501	0.00135201
WBGene00018352	fbxc-20	1.77279	0.00138915
WBGene00006650	tts-1	1.77181	0.000320889
WBGene00018282	F41D9.2	1.7718	0.00349097
WBGene00015279	C01B10.4	1.77015	0.000271104
WBGene00010188	F57B1.5	1.76791	0.000375953
WBGene00020808	clik-1	1.7662	9.52e-05
WBGene00004025	phy-2	1.76613	0.000917124
WBGene00004045	pll-1	1.76591	0.00030812
WBGene00007516	gpx-5	1.76564	8.02e-06
WBGene00008868	F15G9.5	1.76546	0.00358092
WBGene00011454	lron-14	1.76514	0.00251554
WBGene00006585	tni-3	1.76442	9.9e-05
WBGene00021148	W10G11.19	1.76365	1.78e-05
WBGene00015527	C06E2.1	1.76267	0.000648729
WBGene00020135	aakg-4	1.7625	1.08e-08
WBGene00003370	mlc-2	1.76145	0.00133284
WBGene00016749	C48E7.1	1.76126	0.000998744
WBGene00044191	F43D2.6	1.76097	0.00109404
WBGene00007392	fbxa-156	1.75825	0.0043171
WBGene00004068	pnk-1	1.7576	4.04e-06
WBGene00005040	sra-14	1.75725	0.00666831
WBGene00018405	F44A2.5	1.7559	3.89e-06
WBGene00019477	K07C11.4	1.75476	6.03e-06
WBGene00077775	nlp-58	1.75233	0.00267381
WBGene00003528	nas-9	1.75212	0.000262413
WBGene00004192	prx-2	1.75202	0.000629061
novel.28	-	1.75151	0.00172428
WBGene00005657	srr-6	1.75006	0.000923825
WBGene00009512	bigr-1	1.74996	0.00693269
WBGene00003828	nuc-1	1.74917	0.000141582
WBGene00018268	F41C3.2	1.74843	0.00517545
WBGene00011124	sdz-27	1.74631	1.88e-08
WBGene00020774	T24E12.5	1.74558	0.00366687
WBGene00008365	D1046.4	1.74557	0.000111231
WBGene00010296	dgat-2	1.74505	3.62e-07
WBGene00010215	nhr-193	1.7435	0.0010473
WBGene00017065	D2092.4	1.74283	1.34e-05
WBGene00018731	F53A9.8	1.74272	0.00661584
WBGene00000221	atf-5	1.74094	0.000113195
WBGene00002090	ins-7	1.7391	2.59e-05
WBGene00019444	frpr-11	1.73838	0.00510413
WBGene00012704	mlt-3	1.73761	3.24e-05
WBGene00012748	Y40H7A.11	1.73589	0.00186493
WBGene00021321	Y34B4A.5	1.73583	0.00247358
WBGene00020797	T25D3.3	1.73473	8.95e-06
WBGene00007353	C06A1.2	1.73323	0.0011049
WBGene00008375	D1054.8	1.73305	0.00234609
WBGene00017303	F09F7.6	1.73303	0.000249238
WBGene00020009	R11F4.3	1.73295	0.00346395
WBGene00019648	K11D12.8	1.73133	0.00146788
WBGene00008923	F17C11.12	1.73129	0.00126074
WBGene00011372	npr-26	1.73113	0.00267792
WBGene00014253	ZK1320.3	1.72988	0.000257715
WBGene00001428	fkb-3	1.72927	0.00125715
WBGene00003647	nhr-57	1.72832	0.000351635
WBGene00017108	cyp-43A1	1.72525	2.1e-05
WBGene00015390	C03F11.4	1.72491	9.62e-07
WBGene00020649	sma-10	1.72463	8.89e-07
WBGene00003526	nas-7	1.7241	0.00427553
WBGene00003232	mgl-1	1.72384	0.00201495
WBGene00018334	cyp-33E2	1.72319	1.1e-05
WBGene00015027	B0207.2	1.72311	0.00271045
WBGene00004004	pgp-10	1.72277	0.000260775
WBGene00013650	Y105C5B.9	1.72186	4.6e-05
WBGene00007679	C18D11.1	1.72104	0.00608721
WBGene00011315	mbr-1	1.72102	0.00183781
WBGene00010453	fozi-1	1.71848	8.15e-08
WBGene00020924	W02B3.4	1.71406	0.000348829
WBGene00016657	C44E12.1	1.71248	0.000406332
WBGene00011400	T03F6.4	1.71232	0.00236328
WBGene00008743	F13D12.9	1.71207	0.000265988
WBGene00018519	F46H5.3	1.71131	0.0018815
WBGene00003233	mgl-2	1.7101	0.00816803
WBGene00012279	W05B10.4	1.70992	0.00114536
WBGene00007327	C05C9.3	1.70964	5.46e-05
WBGene00019837	R02F2.8	1.70866	0.00127435
WBGene00003530	nas-11	1.70842	0.000224813
WBGene00012866	afmd-2	1.70794	0.000977879
WBGene00020393	T10B5.7	1.70761	0.000496462
WBGene00020693	lron-8	1.70704	0.00195734
WBGene00016506	abhd-5.1	1.70597	9.86e-06
WBGene00000217	asp-4	1.70456	0.000346172
WBGene00045473	F30A10.14	1.70451	0.000297883
WBGene00014826	R13H4.2	1.70395	0.000189343
WBGene00017979	F32B5.6	1.70378	4.37e-05
WBGene00000768	cor-1	1.70369	0.000433993
WBGene00014006	ZK596.1	1.70365	3.89e-06
WBGene00018214	F39H12.3	1.70286	7.26e-05
WBGene00022858	ZK1193.2	1.70285	0.000197224
WBGene00001463	flp-20	1.70266	0.00275973
WBGene00015141	ugt-46	1.70167	0.00425485
WBGene00003684	nhr-94	1.70159	0.000713221
WBGene00000652	col-76	1.70087	0.00311079
WBGene00011422	T04B2.3	1.70078	1.07e-05
WBGene00003578	ndx-1	1.70008	0.000352119
WBGene00016201	tdo-2	1.6983	0.000266026
WBGene00017720	F22F7.2	1.69753	1.83e-05
WBGene00022887	ZK1290.5	1.69746	0.00012348
WBGene00003055	lon-1	1.69653	5.9e-05
WBGene00020559	best-17	1.6964	0.00139503
WBGene00018144	F37C4.4	1.69568	0.000350443
WBGene00016417	C34F11.8	1.69405	0.00131595
WBGene00013946	ZK228.3	1.69338	0.000351635
WBGene00020651	T21D12.12	1.6927	0.00507746
WBGene00011232	pck-2	1.69187	0.000745276
WBGene00018241	F40G9.5	1.69135	0.00204939
WBGene00019895	aagr-2	1.69058	4.79e-05
WBGene00044527	Y39H10B.2	1.69037	0.0001843
WBGene00018056	F35F10.6	1.68919	2.22e-05
WBGene00011166	chil-22	1.68817	0.00540936
WBGene00021917	Y55D5A.3	1.68747	0.000351635
WBGene00015739	ugt-7	1.68435	0.00542609
WBGene00011723	T12A7.2	1.68374	1.54e-06
WBGene00002280	let-2	1.68365	0.00059187
WBGene00012886	Y45F10D.6	1.68316	0.00631555
WBGene00009741	drr-1	1.68304	0.00430469
WBGene00008963	F19H8.2	1.68281	0.000123381
WBGene00012668	Y39B6A.5	1.68033	8.52e-05
WBGene00007302	C04F12.8	1.67764	4.8e-05
WBGene00000929	dao-3	1.67708	0.000529726
WBGene00015464	C05C8.7	1.67592	0.00122632
WBGene00010454	K01B6.3	1.67499	0.00797371
WBGene00004135	pqn-48	1.67492	0.00032123
WBGene00044294	C01B10.11	1.67382	0.000751561
WBGene00006587	tnt-2	1.67303	0.000504648
WBGene00045238	rpr-1	1.67227	0.00845424
WBGene00010703	K09A9.6	1.66958	2.72e-05
WBGene00012202	W02B12.4	1.66877	0.000473823
WBGene00008987	F20G2.3	1.66652	0.000100833
WBGene00023039	F41B5.11	1.6665	0.000571826
WBGene00021872	clec-85	1.66641	0.00280112
WBGene00023417	swm-1	1.66495	8.42e-05
WBGene00020283	T06A4.3	1.66431	0.0073886
WBGene00020891	T28C12.4	1.66384	0.00524461
WBGene00007252	mlt-2	1.66351	0.000311625
WBGene00019225	bgal-2	1.66325	0.00101301
WBGene00004112	pqn-22	1.66164	1.82e-05
WBGene00009490	fbxa-99	1.66149	5.14e-07
WBGene00019060	acox-3	1.66058	6.35e-10
WBGene00012987	Y48C3A.3	1.65915	0.000260685
WBGene00022104	acsd-1	1.65854	0.00194759
WBGene00000188	arl-3	1.65686	0.00861697
WBGene00004103	pqn-11	1.65577	0.00100239
WBGene00012491	Y20C6A.1	1.65568	1.64e-05
WBGene00016840	C50F2.7	1.65519	0.00202382
WBGene00013091	Y51B9A.9	1.65514	2.23e-05
WBGene00010706	cyp-14A2	1.65498	0.00555342
WBGene00008214	gem-1	1.65496	7.78e-05
WBGene00018262	cyp-33C3	1.65416	6.19e-07
WBGene00012184	mnr-1	1.65375	0.0013132
WBGene00018354	F42G2.5	1.65314	0.00023706
WBGene00003943	pbo-4	1.65271	0.000159681
WBGene00011979	T24B8.5	1.65228	1.55e-05
WBGene00022675	gbb-2	1.65161	2.32e-05
WBGene00017063	mctp-1	1.65074	0.000411534
WBGene00012535	Y37A1A.2	1.64852	0.000162988
WBGene00021018	W04B5.1	1.64847	0.00107782
WBGene00019279	K01A2.4	1.64845	0.00201495
WBGene00015284	C01B10.10	1.64836	9.99e-05
WBGene00014001	pyk-2	1.64662	0.000105406
WBGene00235340	C45G7.13	1.64621	0.00251355
WBGene00195189	ZC449.8	1.64574	0.00142815
WBGene00003369	mlc-1	1.64568	0.00170222
WBGene00008252	C51E3.6	1.64515	1.78e-05
WBGene00019476	timp-1	1.64477	0.000905012
WBGene00020788	nep-22	1.6438	1.02e-05
WBGene00007071	AC3.5	1.64273	5.12e-05
WBGene00019117	nhr-144	1.64144	0.00137466
WBGene00000246	bcc-1	1.64141	0.00352674
WBGene00009358	F33C8.4	1.64113	0.00336262
WBGene00006965	xtr-1	1.64026	0.00196595
WBGene00010727	K09G1.1	1.63953	0.00102748
WBGene00018068	F35H10.2	1.63925	0.00505415
WBGene00013289	tag-273	1.6369	2.69e-05
WBGene00008040	ttr-5	1.63673	6.66e-06
WBGene00020307	T07D3.4	1.63646	8.45e-05
WBGene00007695	C23H4.7	1.63474	0.0014202
WBGene00006819	unc-87	1.63461	0.00035025
WBGene00021503	ctsa-2	1.63368	0.0012002
WBGene00010004	F53H2.1	1.63315	0.0012264
WBGene00009396	clec-65	1.63132	0.000415956
WBGene00044073	tag-244	1.62987	1.16e-06
WBGene00015803	C15H9.9	1.62941	0.000337609
WBGene00013895	ZC434.9	1.62855	0.00288784
WBGene00008803	lips-10	1.62853	0.00131779
WBGene00016017	C23G10.11	1.62842	0.000145217
WBGene00011102	R07E3.1	1.62608	0.00168052
WBGene00018707	oac-31	1.62535	0.000100097
WBGene00001790	gst-42	1.62365	0.000515254
WBGene00022856	cth-2	1.62175	8.97e-05
WBGene00016292	tbc-7	1.62126	5.61e-05
WBGene00015519	doxa-1	1.61831	0.0061484
WBGene00020917	W01B11.6	1.61711	0.000584862
WBGene00015794	C15F1.1	1.61685	0.00317201
WBGene00016344	rsef-1	1.616	0.00483509
WBGene00000218	asp-5	1.61552	0.000312267
WBGene00002235	kqt-3	1.61485	0.000239547
WBGene00000054	acr-15	1.61435	0.00729114
WBGene00044795	C06H5.8	1.61205	0.00553645
WBGene00022333	fbxa-27	1.61101	0.000653702
WBGene00013986	ZK512.7	1.61049	0.000201076
WBGene00013035	Y49E10.16	1.61021	0.00251446
WBGene00015298	C01F1.3	1.61012	0.00172041
WBGene00006754	unc-15	1.60942	8.53e-05
WBGene00011833	T19B10.5	1.60933	4.83e-08
WBGene00020301	T07D1.2	1.60932	2.61e-05
WBGene00009533	F38B7.2	1.6093	0.00980771
WBGene00016768	cyp-33E1	1.60906	0.000705438
WBGene00007604	xbx-9	1.60847	0.000701502
WBGene00006764	unc-27	1.60816	0.000435565
WBGene00019818	R02C2.7	1.60596	0.000367664
WBGene00001000	dim-1	1.6055	0.001004
WBGene00007511	C10C5.7	1.60475	0.00256869
WBGene00015057	gad-3	1.60448	0.000503069
WBGene00017529	F16G10.15	1.60432	0.00912877
WBGene00012796	Y43F4A.1	1.60431	0.0011966
WBGene00011891	del-6	1.60357	0.000272318
WBGene00000882	cyn-6	1.60169	0.000352082
WBGene00015479	wht-1	1.59955	0.000291906
WBGene00017507	F16B4.5	1.59824	0.000493456
WBGene00011217	R10E11.5	1.5978	0.00034305
WBGene00019885	R05D8.7	1.59777	0.00326209
WBGene00044953	D2096.13	1.5976	0.00613597
WBGene00008829	cyp-35D1	1.59555	0.00812714
WBGene00019975	flp-34	1.59364	0.00922173
WBGene00006692	twk-42	1.59362	0.00140848
WBGene00000671	col-96	1.59353	0.00999366
WBGene00010772	K11D9.3	1.59109	0.000322474
WBGene00017463	F14D12.1	1.59039	0.00134954
WBGene00021396	cutl-24	1.5902	1.15e-05
WBGene00020029	R12C12.9	1.58971	0.000961021
WBGene00000139	amx-3	1.58926	0.00100571
WBGene00000169	aqp-1	1.58899	0.00661022
WBGene00008355	fbxa-141	1.58859	0.0018921
WBGene00001398	fat-6	1.58702	6.72e-05
WBGene00015779	lrch-1	1.58696	7.7e-05
WBGene00012910	Y46G5A.20	1.58573	0.00127882
WBGene00017968	skpo-3	1.58488	0.000964599
WBGene00003732	nhx-4	1.58479	1.3e-05
WBGene00004210	ptc-3	1.58276	0.00305627
WBGene00008336	C55A6.7	1.58118	0.000230268
WBGene00011831	T19B10.2	1.58061	0.00460719
WBGene00004902	snf-3	1.58013	0.00870351
WBGene00017012	acs-22	1.57891	0.000107242
WBGene00015148	hpo-28	1.57849	0.00107412
WBGene00017621	F20A1.10	1.57719	0.00160925
WBGene00007154	dhc-3	1.5766	0.00935848
WBGene00010985	R03A10.5	1.57627	0.00218171
WBGene00016684	nlp-43	1.57617	0.00818944
WBGene00006319	sup-10	1.57577	0.0017739
WBGene00021128	W10C8.5	1.57572	0.00833161
WBGene00017640	F20D6.11	1.57563	0.000471475
WBGene00020811	T25G12.3	1.57561	0.00394812
WBGene00013860	ZC247.2	1.57516	0.000177599
WBGene00044736	gfrp-1	1.5748	0.000156032
WBGene00008739	F13D12.3	1.57313	0.000565936
WBGene00008310	C54E10.6	1.57301	0.00834271
WBGene00020339	ttr-59	1.57215	0.001564
WBGene00194934	ZK809.9	1.57151	0.00507329
WBGene00000177	aqp-9	1.5714	0.00438052
WBGene00000240	pah-1	1.56978	0.000515864
WBGene00020149	T01D1.4	1.5682	0.00432216
WBGene00000692	col-118	1.56783	0.0012916
WBGene00023485	ttr-49	1.56674	0.00225565
WBGene00010630	ttll-15	1.56672	0.000824725
WBGene00020195	T03G6.3	1.56658	0.000129397
WBGene00000225	atgp-2	1.56609	0.000695865
WBGene00007254	C01H6.4	1.56601	0.00140531
WBGene00003758	nlp-20	1.56518	0.000142077
WBGene00001042	dnj-24	1.56463	3.5e-05
WBGene00020222	fut-6	1.56399	0.000375613
WBGene00020992	W03F8.2	1.56299	0.00569079
WBGene00013839	fbxa-32	1.56269	0.00832018
WBGene00004157	pqn-75	1.56235	8.91e-07
WBGene00019656	slc-25A10	1.56183	0.00135318
WBGene00003412	mrp-6	1.56156	0.000518738
WBGene00018403	F44A2.3	1.55907	0.000771434
WBGene00022720	ZK370.6	1.55749	0.00580615
WBGene00013078	ttr-25	1.55698	0.000300376
WBGene00007841	C31C9.7	1.55661	0.00215137
WBGene00015683	C10G8.4	1.55607	0.000491264
WBGene00003515	myo-3	1.55605	5.51e-06
WBGene00007396	tiar-3	1.55513	9.8e-05
WBGene00004227	ptr-13	1.55419	0.00156701
WBGene00011107	R07E3.6	1.55368	0.00515573
WBGene00004993	spp-8	1.55291	0.00114536
WBGene00007440	C08E8.4	1.55272	0.00590629
WBGene00020577	T19D12.2	1.55195	7.17e-05
WBGene00002150	irk-2	1.55094	0.00494122
WBGene00011684	T10B10.8	1.55088	0.00131595
WBGene00000779	cpn-3	1.55082	0.00240513
WBGene00011147	R08D7.7	1.55062	0.00104937
WBGene00006824	unc-95	1.55017	0.00107091
WBGene00018634	F49E7.2	1.54881	0.0034758
WBGene00015131	B0303.11	1.54838	0.000145351
WBGene00018271	F41C3.5	1.54819	5.35e-06
WBGene00018407	F44B9.2	1.54771	0.000772613
WBGene00003371	mlc-3	1.54763	0.0034775
WBGene00004130	ketn-1	1.54733	9.48e-05
WBGene00017618	F20A1.6	1.54684	0.000585745
WBGene00003929	pat-2	1.54622	0.000100833
WBGene00017474	F14H12.7	1.54512	0.00323744
WBGene00017657	F21C10.7	1.54497	6.11e-08
WBGene00303364	Y14H12A.5	1.54479	0.00511206
WBGene00017580	lgc-4	1.54471	0.00043534
WBGene00022386	Y95B8A.6	1.54431	0.00345702
WBGene00015434	C04E12.4	1.54398	2.22e-05
WBGene00020315	T07E3.4	1.5433	0.000400536
WBGene00015056	B0222.5	1.54286	0.00299965
WBGene00004735	sbp-1	1.54175	0.00118627
WBGene00000282	cah-4	1.54167	2.31e-06
WBGene00017783	F25E5.2	1.54164	0.0088282
WBGene00011340	ugt-30	1.54154	0.00293597
WBGene00003844	odc-1	1.54056	4.28e-06
WBGene00010648	K08C7.6	1.53984	0.000532311
WBGene00010018	fbxa-69	1.53927	0.000119207
WBGene00009663	hda-5	1.53883	2.66e-05
WBGene00018275	F41C3.11	1.53685	0.000592571
WBGene00007176	kcnl-1	1.53682	0.0012471
WBGene00012259	sulp-7	1.53591	0.000680672
WBGene00013701	Y106G6D.4	1.53454	0.00399941
WBGene00016705	C46C11.2	1.53351	0.00226536
WBGene00000831	ctl-2	1.53228	0.000142026
WBGene00020639	fbxa-71	1.53216	0.00293597
WBGene00016728	C46H11.2	1.53202	0.000226387
WBGene00000775	cpin-1	1.53177	0.0015015
WBGene00044612	Y57E12AR.1	1.53161	0.000772348
WBGene00007203	best-1	1.5313	0.00596575
WBGene00018073	F35H10.10	1.53109	0.00107085
WBGene00009686	ent-7	1.5298	0.00737575
WBGene00017246	F08D12.2	1.52865	1.65e-05
WBGene00008582	F08G5.3	1.52856	0.00870562
WBGene00008945	F19B2.6	1.52809	0.000187253
WBGene00012970	Y48A6B.9	1.52743	0.00187469
WBGene00010062	lipl-1	1.52742	0.000112369
WBGene00003178	mec-17	1.52714	0.0054652
WBGene00018971	clec-67	1.52685	0.00257127
WBGene00003682	nhr-92	1.52561	0.00221682
WBGene00016004	C18H9.6	1.52416	4.17e-05
WBGene00006792	unc-58	1.52391	0.00154962
WBGene00003694	nhr-104	1.52296	0.000816804
WBGene00018221	F40A3.6	1.52237	0.00206794
WBGene00002269	lec-6	1.521	0.000819268
WBGene00009958	madd-4	1.52052	4.39e-05
WBGene00020007	R11F4.1	1.52044	0.00492926
WBGene00010793	LLC1.2	1.5197	0.000137367
WBGene00019148	H03E18.1	1.51883	0.0034111
WBGene00019261	H34I24.2	1.51743	8.4e-06
WBGene00012875	Y45F10B.13	1.51737	0.000776841
WBGene00008194	C49C3.4	1.51614	0.00175395
WBGene00007931	C34D1.4	1.51286	0.00476234
WBGene00011430	T04C12.8	1.51261	0.00783766
WBGene00010424	lep-5	1.51225	0.000358655
WBGene00012810	nceh-1	1.51143	0.00233614
WBGene00018112	F36H9.4	1.51121	0.00259729
WBGene00022146	Y71G12B.6	1.51119	0.00105178
WBGene00219375	C02B8.12	1.51106	0.00321129
WBGene00008320	slc-25A29	1.51065	0.000249526
WBGene00044469	clec-173	1.51064	6.48e-05
WBGene00019346	K02G10.5	1.50976	0.0078961
WBGene00006999	zyx-1	1.50947	0.000177599
WBGene00010079	F55A11.6	1.50938	0.000143639
WBGene00022131	Y71F9B.13	1.50884	0.00261775
WBGene00008270	C53A5.13	1.50881	0.00084643
WBGene00002978	lev-11	1.50865	0.00246481
WBGene00016641	C44C1.1	1.50826	0.00136336
WBGene00011446	T04F8.8	1.50727	0.00241555
WBGene00006672	twk-18	1.50679	0.000385099
WBGene00022440	Y110A2AL.3	1.50674	0.00239536
WBGene00014262	ZK1321.4	1.50649	0.000609587
WBGene00008799	F14E5.1	1.50427	0.00308773
WBGene00002188	kgb-2	1.50421	0.00490766
WBGene00000370	ccg-1	1.50194	0.000358116
WBGene00010593	gsnl-1	1.50148	0.00204939
WBGene00006685	twk-33	1.50046	0.00129116
WBGene00007558	C14A4.7	1.50035	0.00933942
WBGene00003163	mdl-1	1.5	0.00192043
WBGene00011573	anmt-3	1.49905	1.24e-05
WBGene00007590	ttr-43	1.4984	0.00383242
WBGene00009306	maph-1.1	1.49674	5.08e-06
WBGene00020574	T19D7.6	1.49625	0.00994758
WBGene00019841	R02F11.3	1.49519	0.00543632
WBGene00050884	Y69H2.15	1.49464	0.00942038
WBGene00022154	drag-1	1.49439	0.000159967
WBGene00007743	C26C6.9	1.49435	0.00370225
WBGene00007650	ugt-23	1.49324	0.00190618
WBGene00006820	unc-89	1.49289	1.64e-05
WBGene00001054	dpf-1	1.49249	7.17e-05
WBGene00006759	unc-22	1.49222	5.47e-06
WBGene00003996	pgp-2	1.49202	0.000446226
WBGene00019978	hacd-1	1.49187	0.00187191
WBGene00007848	cytb-5.1	1.49136	0.00385862
WBGene00001263	emb-9	1.49099	0.00144409
WBGene00020563	T19C3.5	1.49002	2.89e-06
WBGene00023519	Y60A3A.24	1.48929	0.00663714
WBGene00000895	dac-1	1.48825	0.00137492
WBGene00010628	ceeh-2	1.48819	0.0075065
WBGene00013458	Y67A10A.9	1.48818	0.00563325
WBGene00009884	F49C12.15	1.48792	0.00415996
WBGene00018024	F35A5.1	1.48739	2.11e-05
WBGene00015828	math-14	1.48637	0.000415649
WBGene00021215	Y18H1A.11	1.4858	0.00310698
WBGene00002977	lev-10	1.48533	0.000137575
WBGene00018566	F47E1.2	1.4851	0.00481816
WBGene00013872	ZC374.2	1.48481	5.89e-05
WBGene00004309	rap-3	1.48472	0.00311102
WBGene00010174	F56H9.2	1.48322	0.00072925
WBGene00001452	flp-9	1.48187	0.000178049
WBGene00004911	snf-12	1.48075	0.00111744
WBGene00005001	spp-16	1.48072	0.00175018
WBGene00022254	nlp-71	1.48064	0.0011803
WBGene00013292	Y57G11A.4	1.48053	0.00372893
WBGene00045474	C49G9.2	1.48046	0.00428983
WBGene00008200	C49C3.10	1.48012	0.00152678
WBGene00000690	col-116	1.47997	0.00927034
WBGene00013480	egas-3	1.47928	0.000126245
WBGene00001789	gst-41	1.47905	0.0067343
WBGene00284846	ZC262.13	1.47872	0.00633745
WBGene00044445	C02F5.14	1.47864	0.00192903
WBGene00013906	ugt-5	1.47751	0.00102908
WBGene00002127	inx-5	1.47663	0.000584862
WBGene00019666	sago-1	1.47659	8.47e-05
WBGene00009475	F36F2.1	1.47602	8.14e-06
WBGene00004933	sod-4	1.47489	0.000266381
WBGene00006660	twk-5	1.47174	0.0023997
WBGene00007877	nfki-1	1.47154	9.61e-05
WBGene00018258	F41B4.2	1.47109	0.00651074
WBGene00016266	idhg-2	1.4709	0.000535934
WBGene00002179	jph-1	1.47041	0.000146493
WBGene00020509	hex-1	1.47009	0.000121822
WBGene00016706	C46C11.3	1.47008	0.0078577
WBGene00017244	apy-1	1.46832	0.00062903
WBGene00012825	Y43F8C.3	1.4663	0.000358375
WBGene00013643	Y105C5A.24	1.46412	0.000150944
WBGene00009288	F31C3.6	1.46397	0.000300376
WBGene00000510	cka-2	1.4635	0.00107751
WBGene00010924	M153.1	1.46312	0.00116825
WBGene00009447	F35H8.2	1.46097	0.00293597
WBGene00020940	W02D7.4	1.46096	0.00326209
WBGene00016319	C32D5.12	1.46074	0.00384776
WBGene00001438	fkh-6	1.45985	0.00800896
WBGene00013970	klu-1	1.45961	0.00934756
WBGene00012364	zmp-4	1.45828	3.94e-05
WBGene00016023	prmt-6	1.45815	0.00791543
WBGene00017892	F28B4.3	1.45806	1.09e-06
WBGene00017745	F23F1.4	1.45752	0.000367664
WBGene00004830	slo-1	1.45703	0.00751649
WBGene00044605	ttr-36	1.45701	0.00922173
WBGene00017717	F22F4.4	1.45578	0.00023706
WBGene00008570	kcnl-2	1.45426	0.00750043
WBGene00019227	sgca-1	1.45272	0.00457377
WBGene00012452	Y17D7B.4	1.45261	0.000541942
WBGene00007178	B0457.2	1.45239	0.000446908
WBGene00011105	R07E3.4	1.45175	0.00805247
WBGene00015110	B0281.3	1.45157	4.81e-07
WBGene00000117	alh-11	1.45101	0.000849479
WBGene00016599	C42D8.1	1.4506	0.0007208
WBGene00017515	F16F9.4	1.45059	0.000300376
WBGene00003245	mig-13	1.45026	0.00461747
WBGene00077764	F59C6.16	1.44925	4e-05
WBGene00006979	zig-2	1.44912	0.00302891
WBGene00006668	twk-13	1.44896	0.00158905
WBGene00020895	plpp-1.2	1.44871	0.00213066
WBGene00011736	T12D8.9	1.44859	0.000322474
WBGene00019203	ttr-47	1.44819	0.000310747
WBGene00019674	K12C11.3	1.44747	0.00555842
WBGene00016264	C30F12.5	1.44741	1.64e-05
WBGene00008953	F19C6.4	1.44635	0.00125715
WBGene00008603	F09B9.4	1.44629	0.000300376
WBGene00008254	C51E3.9	1.44592	0.00205212
WBGene00004311	ras-2	1.44519	0.000106592
WBGene00001794	gta-1	1.44494	0.00350582
WBGene00021171	Y8A9A.2	1.44418	0.000676794
WBGene00000830	ctl-1	1.44384	3.44e-05
WBGene00044903	K03H1.13	1.44332	0.0055173
WBGene00001674	gpa-12	1.44329	0.00409886
WBGene00003589	nex-2	1.44301	0.00116981
WBGene00077594	nhr-151	1.44192	0.0075579
WBGene00006436	ttn-1	1.44183	4.48e-06
WBGene00009636	F42F12.4	1.44164	0.00970688
WBGene00003604	nhr-5	1.43927	0.000655773
WBGene00001248	elp-1	1.43921	0.0011619
WBGene00003000	lin-11	1.43889	0.00106728
WBGene00007546	nhr-153	1.43825	0.000156743
WBGene00000731	col-158	1.43798	0.00116197
WBGene00001113	dur-1	1.43551	0.00231937
WBGene00018860	vpat-1	1.43406	0.000737407
WBGene00006365	syg-1	1.43351	0.00942038
WBGene00008952	F19C6.3	1.43346	0.00360559
WBGene00007829	oac-5	1.43293	0.00474994
WBGene00011699	cyp-34A2	1.43245	0.00440216
WBGene00006641	tsp-15	1.43215	0.00019
WBGene00015561	C07A12.7	1.43163	0.00018162
WBGene00006794	unc-60	1.4316	0.000488577
WBGene00008843	arrd-9	1.43143	0.00976221
WBGene00000942	deb-1	1.43033	0.000142026
WBGene00013295	Y57G11B.2	1.42942	0.00499291
WBGene00000367	cca-1	1.42862	0.00115529
WBGene00013750	Y113G7A.13	1.42844	0.00245061
WBGene00022614	ZC449.4	1.42817	0.000575383
WBGene00003847	blmp-1	1.42765	0.000632767
WBGene00007349	C05G5.3	1.42698	0.000473823
WBGene00003842	2022-10-01	1.42658	0.000466855
WBGene00007680	maa-1	1.42644	0.00139851
WBGene00012530	Y32F6A.5	1.42506	0.00714372
WBGene00018054	F35F10.4	1.42501	0.00795508
WBGene00010904	ugt-62	1.42482	0.00172345
WBGene00016434	C35B1.4	1.42388	0.00760621
WBGene00010644	K07G5.5	1.42332	0.000759527
WBGene00022499	set-30	1.423	0.00019086
WBGene00009803	F47B8.2	1.42216	5.72e-06
WBGene00022100	Y69A2AR.31	1.42145	0.000452124
WBGene00004507	rpy-1	1.4204	0.00139851
WBGene00018117	nlp-47	1.42037	0.00352518
WBGene00012139	T28F4.4	1.41907	0.00295347
WBGene00011718	T11G6.3	1.41859	0.00816568
WBGene00022683	ZK185.3	1.41809	0.00772736
WBGene00007395	dcar-1	1.41764	0.00293597
WBGene00008714	F11F1.1	1.41723	0.00445992
WBGene00017314	lgc-39	1.41686	0.00148008
WBGene00010086	F55B11.4	1.41662	0.0027053
WBGene00008979	slc-25A18.1	1.41632	0.00353588
WBGene00017866	stn-2	1.41624	0.0023913
WBGene00010370	ctg-1	1.41499	0.0017265
WBGene00020516	T15B7.1	1.41389	0.000364683
WBGene00018488	acs-1	1.41363	0.000887555
WBGene00002163	ist-1	1.41294	0.000236633
WBGene00011095	gana-1	1.41283	0.00453641
WBGene00044667	ZK622.5	1.41221	0.00558175
WBGene00016174	C27H5.4	1.41202	0.00977507
WBGene00006825	unc-96	1.41199	0.000468639
WBGene00008436	DH11.2	1.41184	0.00028691
WBGene00018877	aman-1	1.41089	2.32e-05
WBGene00001631	gly-6	1.40972	0.000841028
WBGene00007340	C05D12.2	1.40898	7.59e-05
WBGene00015061	cpna-2	1.40692	5.49e-06
WBGene00018060	arrd-18	1.40654	0.000152122
WBGene00017468	F14F9.5	1.40535	0.000785774
WBGene00002173	itr-1	1.40507	3.37e-05
WBGene00018986	cdo-1	1.40463	0.00156701
WBGene00012478	mxt-1	1.4038	0.00140531
WBGene00020884	T28B4.1	1.40364	0.000375613
WBGene00000175	aqp-7	1.40206	0.00126059
WBGene00003750	nlp-12	1.40197	0.00484406
WBGene00003696	nhr-106	1.4006	0.00299046
WBGene00016797	C50A2.3	1.3995	0.000737407
WBGene00044206	T26H5.9	1.39928	2.78e-05
WBGene00012134	T28F3.8	1.39909	0.000451529
WBGene00019727	zig-12	1.39892	0.00131595
WBGene00012813	Y43F8B.2	1.39866	0.00645025
WBGene00010116	F55F3.2	1.39834	8.68e-05
WBGene00009430	F35E12.6	1.39817	0.00210142
WBGene00013693	Y105E8B.9	1.39744	0.000432571
WBGene00013379	Y62E10A.13	1.39634	0.000797226
WBGene00008572	F08B12.4	1.39591	0.000727147
WBGene00017970	F32A5.4	1.39461	6.81e-05
WBGene00008588	F08G12.5	1.3944	0.00656863
WBGene00007849	tbc-19	1.39414	0.000201617
WBGene00016134	C26B9.5	1.39307	0.00158204
WBGene00020569	lgc-32	1.39157	0.00368559
WBGene00007745	C26D10.4	1.39136	0.00402381
WBGene00012224	W03G11.2	1.39074	0.00190038
WBGene00020722	T23B12.8	1.39061	0.00357168
WBGene00006588	tnt-3	1.3904	1.82e-05
WBGene00015510	erp-44.2	1.38909	0.00479082
WBGene00012085	T27D12.1	1.38826	0.000118929
WBGene00010117	nkb-3	1.38663	2.7e-05
WBGene00004145	pqn-62	1.38643	0.00500151
WBGene00006592	dpy-31	1.38608	0.00100936
WBGene00018647	F49F1.7	1.38593	0.000503069
WBGene00020846	T27A10.6	1.38576	0.000236633
WBGene00022891	ZK1290.10	1.38561	0.00985943
WBGene00016355	lact-5	1.38511	0.00765681
WBGene00004990	spp-5	1.38346	0.00530765
WBGene00007898	C33D9.3	1.38116	0.00621003
WBGene00015294	C01C10.2	1.38115	0.00436959
WBGene00004921	snt-1	1.37999	0.000133356
WBGene00021527	aakg-3	1.37947	0.00522396
WBGene00006310	sul-3	1.37869	0.00820872
WBGene00003691	nhr-101	1.37832	0.00117158
WBGene00016034	C24A3.4	1.37821	0.00168863
WBGene00013921	best-22	1.37773	0.00437726
WBGene00019843	R03E9.2	1.37731	0.000695846
WBGene00023486	K08B4.7	1.37704	0.00994758
WBGene00021371	nape-1	1.37525	0.00551443
WBGene00021036	W05F2.4	1.37523	0.000229355
WBGene00011832	bgal-1	1.37493	5.76e-05
WBGene00008634	F10A3.4	1.37359	0.00230407
WBGene00016894	C53B7.3	1.37345	7.78e-05
WBGene00015692	ugt-25	1.37331	0.0018681
WBGene00017613	F20A1.1	1.37307	0.00797013
WBGene00019994	cdh-1	1.37262	0.00422268
WBGene00008571	prmn-1	1.3724	0.00113054
WBGene00015919	C17G10.7	1.37199	0.00183558
WBGene00014088	ZK809.8	1.37082	0.00555182
WBGene00008610	F09C3.2	1.37068	0.00607695
WBGene00013515	Y73F4A.2	1.37056	0.00162205
WBGene00044418	C08G5.7	1.36918	0.00308472
WBGene00013215	Y54G11A.4	1.36912	0.00486639
WBGene00011936	pgrn-1	1.36872	0.00277108
WBGene00018055	F35F10.5	1.36846	0.0033235
WBGene00022538	ZC190.4	1.36823	0.00139503
WBGene00011423	ipla-7	1.3679	9.93e-05
WBGene00219707	linc-8	1.36765	0.0091003
WBGene00006495	cpna-1	1.36665	0.00012707
WBGene00013976	hizr-1	1.36618	0.000700299
WBGene00003688	nhr-98	1.36539	0.00129643
WBGene00086565	W06G6.17	1.36479	0.00661022
WBGene00003738	nid-1	1.36432	0.00201698
WBGene00008595	clec-56	1.36391	0.00645431
WBGene00017591	F19C7.1	1.36375	8.53e-05
WBGene00013426	Y66A7A.7	1.36355	0.00136979
WBGene00007155	B0379.1	1.36286	0.000620479
WBGene00001386	far-2	1.3625	0.000662104
WBGene00021156	Y4C6B.2	1.36151	0.00246275
WBGene00008139	C47D12.5	1.36149	0.00175018
WBGene00017513	F16F9.1	1.36137	0.00849569
WBGene00021862	fbxa-48	1.36028	0.00174746
WBGene00000253	bli-3	1.36017	0.0022407
WBGene00015407	C03H5.5	1.35971	0.0052729
WBGene00000103	akt-2	1.35943	0.000143692
WBGene00000207	asb-2	1.35925	0.00624794
WBGene00022445	Y110A2AL.9	1.35894	0.000322474
WBGene00019663	K11H12.7	1.35835	0.00579706
WBGene00007339	C05D12.1	1.35744	0.00862428
WBGene00017440	upb-1	1.35689	0.00602765
WBGene00001465	flr-1	1.35647	0.00468031
WBGene00004831	slo-2	1.35576	0.000136226
WBGene00010087	F55B11.5	1.35427	0.00862538
WBGene00018101	math-27	1.35417	0.00817458
WBGene00001508	fut-8	1.35389	0.000142077
WBGene00019720	M01H9.4	1.35288	0.00872891
WBGene00044921	F53C11.9	1.35087	0.000781474
WBGene00018739	F53B1.8	1.35053	0.000159681
WBGene00010901	M28.10	1.35041	0.00925516
WBGene00013364	Y60A3A.16	1.3503	0.00334503
WBGene00010050	F54D5.4	1.34952	0.000488577
WBGene00006462	svh-5	1.34946	0.00552866
WBGene00019620	fah-1	1.34746	0.00615368
WBGene00015122	B0302.5	1.34668	1.49e-05
WBGene00044019	C55A6.12	1.34667	0.00116825
WBGene00004267	rab-3	1.34659	0.00528096
WBGene00017578	drl-1	1.34625	0.000657485
WBGene00009342	fasn-1	1.34484	0.00158322
WBGene00017292	F09E5.16	1.3443	0.006378
WBGene00019057	F58F9.3	1.34415	0.000435565
WBGene00000088	aex-5	1.34415	0.00140848
WBGene00017653	F21C10.3	1.34409	0.00514017
WBGene00000233	avr-15	1.34312	0.000324871
WBGene00003495	mup-2	1.34303	0.0075469
WBGene00017716	sups-1	1.34216	0.00699733
WBGene00010239	F58B4.6	1.34208	0.00235286
WBGene00020662	T21H3.1	1.34147	0.00795508
WBGene00003549	nas-31	1.33926	0.00336262
WBGene00020605	lgc-50	1.33907	0.000551933
WBGene00017945	F31D5.2	1.33871	0.0060948
WBGene00000786	cpr-6	1.33842	0.00236604
WBGene00010001	F53F8.4	1.33772	0.00713565
WBGene00044049	sfxn-5	1.33701	0.00033273
WBGene00003007	lin-18	1.33603	0.00129894
WBGene00011269	R17.3	1.33538	0.00472813
WBGene00014035	seb-2	1.33526	0.00387264
WBGene00009087	F23D12.3	1.33511	0.00381936
WBGene00021984	Y59C2A.1	1.33407	0.00224031
WBGene00007746	C26D10.6	1.334	0.000900149
WBGene00002016	hsp-16.2	1.33327	0.00181982
WBGene00011393	T03D8.6	1.33294	0.00410463
WBGene00008389	D1086.2	1.33244	0.00171043
WBGene00014294	C53C7.5	1.33238	0.00185835
WBGene00018206	ugt-61	1.3322	0.0028922
WBGene00005647	srp-6	1.33194	0.000601847
WBGene00013870	ZC373.5	1.33176	0.000738242
WBGene00004235	ptr-21	1.33141	0.00361773
WBGene00009943	F52G2.3	1.33059	0.0012373
WBGene00017688	ttr-35	1.33041	0.000532265
WBGene00002266	lec-3	1.33009	4.81e-05
WBGene00011755	T13H5.1	1.32947	0.000186006
WBGene00008495	F01D5.5	1.32897	0.00318564
WBGene00021397	Y38C1AA.6	1.32888	0.00157385
WBGene00009840	fbxa-189	1.32783	8.5e-05
WBGene00012759	sup-1	1.32768	0.00227079
WBGene00014108	ZK856.7	1.32733	0.00198236
WBGene00001770	gst-22	1.32722	0.00700359
WBGene00010617	K07A1.13	1.32709	0.00172041
WBGene00017576	cdh-8	1.32707	0.00628738
WBGene00004059	pmp-2	1.32631	0.00061147
WBGene00003519	nac-3	1.32629	0.00957427
WBGene00019986	R09F10.1	1.32571	0.00191846
WBGene00018682	aagr-4	1.32552	0.00674771
WBGene00012125	T28D6.5	1.32538	0.00107782
WBGene00016289	lntl-1	1.32481	0.00123916
WBGene00022246	acp-7	1.32444	0.00381936
WBGene00012274	W05B5.1	1.3244	0.000239657
WBGene00017537	F17A9.5	1.32436	0.00957158
WBGene00001843	hgo-1	1.32435	0.00160233
WBGene00014244	ZK1307.1	1.3243	0.00387737
WBGene00003722	nhr-132	1.32099	0.00153134
WBGene00017247	F08D12.3	1.32037	0.00144614
WBGene00009049	F22B8.7	1.32032	0.000106395
WBGene00010998	R03G8.3	1.31928	0.00153267
WBGene00012947	Y47H9C.1	1.31902	0.00121107
WBGene00044452	Y102E9.5	1.31653	0.000207863
WBGene00007525	C11G10.1	1.31599	0.00288914
WBGene00269434	sqst-5	1.31552	0.00663714
WBGene00010111	F55D12.2	1.3155	0.0018089
WBGene00011072	tag-209	1.31486	0.00218817
WBGene00011331	T01E8.1	1.31424	0.00153215
WBGene00021430	Y38F2AR.12	1.31403	0.00566486
WBGene00006452	heh-1	1.31311	0.00138915
WBGene00002252	lat-2	1.31299	0.00227642
WBGene00219208	B0365.9	1.31287	0.0092099
WBGene00018697	F52E1.9	1.31264	0.000122171
WBGene00006978	zig-1	1.3124	0.00339516
WBGene00004257	pxn-2	1.31163	0.00435208
WBGene00015088	B0252.3	1.31104	0.00534658
WBGene00016059	hir-1	1.31014	0.00660487
WBGene00022736	ZK418.7	1.31005	0.00309202
WBGene00006423	asd-2	1.30982	0.000648729
WBGene00001814	haf-4	1.30967	0.00326215
WBGene00018985	F56F10.2	1.30965	0.0013327
WBGene00010658	K08D8.4	1.30943	5e-05
WBGene00018951	F56C9.7	1.30846	0.00864368
WBGene00011971	lron-9	1.30813	0.00300344
WBGene00006621	try-3	1.30711	0.00713166
WBGene00012782	Y43C5A.2	1.30632	0.00740628
WBGene00044920	F20G2.7	1.30577	0.00765033
WBGene00021517	Y41D4B.15	1.30312	0.00306293
WBGene00017923	F29B9.8	1.30295	0.00235286
WBGene00001116	dyc-1	1.30147	0.00326064
WBGene00023500	C11H1.9	1.30019	0.00946493
WBGene00002272	lec-9	1.29957	0.000485064
WBGene00012122	T28C6.8	1.29935	0.00233149
WBGene00007562	C14A4.12	1.29911	0.000987953
WBGene00000237	bam-2	1.29858	1.41e-05
WBGene00007409	C07B5.4	1.29849	0.0023526
WBGene00003175	mec-12	1.29827	0.000696671
WBGene00020865	T27E4.7	1.29792	0.00381283
WBGene00043702	Y54G2A.7	1.29737	0.00391702
WBGene00004256	pxn-1	1.29718	0.00649878
WBGene00009026	F21G4.5	1.29695	0.00177634
WBGene00001389	far-5	1.29693	0.0045964
WBGene00000438	ceh-14	1.29655	0.00502707
WBGene00012444	Y15E3A.5	1.29534	0.00392098
WBGene00011670	fbxa-84	1.29346	0.00439659
WBGene00015551	C06G3.5	1.29321	0.00295372
WBGene00017536	F17A9.4	1.29303	0.00235079
WBGene00021446	hlh-33	1.29301	0.00978431
WBGene00017962	fbxa-72	1.29267	0.00517625
WBGene00019014	F57C12.2	1.29255	0.00840977
WBGene00014152	ZK930.2	1.29254	0.00209198
WBGene00018351	F42G2.2	1.29226	0.000420834
WBGene00000072	add-1	1.29099	0.00146292
WBGene00007653	cysl-1	1.29031	0.0038334
WBGene00011893	T21C9.6	1.29019	6.88e-05
WBGene00008450	E01G6.2	1.28971	0.00381936
WBGene00020335	ttr-30	1.28815	0.00376762
WBGene00019488	K07D4.9	1.28797	0.0013114
WBGene00008735	F13D2.1	1.28745	0.000181242
WBGene00004003	pgp-9	1.2872	0.00112295
WBGene00009885	F49E2.1	1.28546	0.000886982
WBGene00012158	ucr-2.1	1.28531	0.00404887
WBGene00014207	ZK1058.9	1.28507	0.000177243
WBGene00015137	B0310.1	1.28492	0.00193967
WBGene00016362	C33G8.4	1.28423	0.00548262
WBGene00016629	C44B7.7	1.28382	0.00861938
WBGene00021894	Y54G2A.32	1.28373	0.00365757
WBGene00010488	endu-1	1.28329	0.000917854
WBGene00044070	set-18	1.28326	0.0018089
WBGene00022770	acp-1	1.28323	0.00119439
WBGene00002217	klp-4	1.2828	0.000185348
WBGene00003072	lrp-2	1.28251	0.000358694
WBGene00010918	M117.1	1.28199	0.00916837
WBGene00010049	F54D5.3	1.2809	0.000451161
WBGene00002023	hsp-25	1.28036	0.0011803
WBGene00020146	got-1.2	1.28021	0.00324327
WBGene00007840	C31C9.6	1.27966	0.000351635
WBGene00019869	cnnm-2	1.27871	0.000939034
WBGene00003090	lys-1	1.27831	0.00359807
WBGene00009577	F40F8.4	1.27731	0.00965951
WBGene00020390	T10B5.4	1.27713	0.00334161
WBGene00006524	tap-1	1.27709	0.000490268
WBGene00000527	cle-1	1.27588	1.57e-05
WBGene00007394	C06H5.6	1.27539	0.00175995
WBGene00008629	cpt-5	1.27506	8.1e-05
WBGene00018589	F48B9.3	1.27499	0.0019245
WBGene00014137	clec-187	1.27413	0.00505572
WBGene00007303	rnh-1.3	1.27397	0.00965141
WBGene00005644	srp-3	1.27303	0.00822585
WBGene00006827	unc-98	1.27268	0.000445064
WBGene00000266	bre-1	1.27132	0.00227906
WBGene00003957	pcp-2	1.27119	0.00204813
WBGene00015673	C10E2.2	1.27074	0.0096175
WBGene00006787	unc-52	1.27033	0.000873949
WBGene00007753	C27A7.1	1.27031	0.00289804
WBGene00008311	rskn-2	1.27029	0.000138933
WBGene00008542	scav-6	1.26963	0.00125003
WBGene00006774	unc-38	1.26876	0.0069344
WBGene00008334	sdz-8	1.2687	0.0048187
WBGene00002988	lim-6	1.26837	0.00575282
WBGene00004005	pgp-11	1.26828	0.00119439
WBGene00013352	lon-8	1.26818	0.00658956
WBGene00001461	flp-18	1.2677	0.00661022
WBGene00017948	mth-1	1.26762	6.39e-05
WBGene00007934	C34E7.4	1.26651	0.000257715
WBGene00004193	prx-3	1.26386	0.00461243
WBGene00007130	B0272.4	1.26358	1.58e-05
WBGene00045038	ule-2	1.26268	0.000150005
WBGene00019347	mbl-1	1.26201	0.000701502
WBGene00014309	F07H5.5	1.26201	0.00201495
WBGene00017418	F13B6.3	1.26168	0.00251733
WBGene00011226	slc-25A21	1.26154	0.00506714
WBGene00015280	C01B10.6	1.26049	0.000649746
WBGene00014308	F07H5.4	1.25957	0.00472548
WBGene00021870	samt-1	1.25827	0.00138915
WBGene00001617	glr-6	1.25809	0.000987953
WBGene00045245	ttr-34	1.25717	0.00399367
WBGene00000140	anc-1	1.25594	0.000522829
WBGene00013947	ZK228.4	1.25564	0.00306899
WBGene00011207	R10E8.1	1.25562	0.00525461
WBGene00007261	lron-3	1.25444	0.000899487
WBGene00014164	lact-2	1.25424	0.00262438
WBGene00006663	twk-8	1.2536	0.000438548
WBGene00014252	ZK1320.2	1.25238	0.00339516
WBGene00006801	unc-68	1.25202	0.0011966
WBGene00020995	W03F8.6	1.25176	0.0075579
WBGene00010752	K10G4.3	1.25141	0.000311625
WBGene00007453	fbxa-98	1.25081	0.000732896
WBGene00003752	nlp-14	1.25059	0.00505856
WBGene00007056	crn-7	1.249	0.0019287
WBGene00010827	M02B1.2	1.24814	0.00748654
WBGene00010150	F56D5.6	1.24744	0.00182321
WBGene00010085	F55B11.3	1.24699	0.000435565
WBGene00018278	F41C6.4	1.24658	0.00695884
WBGene00006839	unc-115	1.24612	0.000358116
WBGene00021375	Y37E11B.2	1.24511	0.00827683
WBGene00077437	Y59H11AR.6	1.244	0.00204813
WBGene00017834	F26F12.3	1.24328	0.00280799
WBGene00014214	ZK1073.2	1.2425	0.00562778
WBGene00010769	asah-1	1.24221	0.00409341
WBGene00011289	R102.2	1.24182	0.00947026
WBGene00013242	Y56A3A.30	1.24154	0.00203476
WBGene00018373	F43B10.1	1.24136	0.0012916
WBGene00001991	hot-6	1.24075	0.00918763
WBGene00006652	ttx-1	1.24019	0.00447408
WBGene00010541	ttr-1	1.2394	0.00525002
WBGene00007724	C25F9.4	1.23819	0.00244452
WBGene00012531	Y32F6B.1	1.2374	0.00383758
WBGene00021614	Y47A7.2	1.23732	0.00507746
WBGene00021981	lgc-26	1.23708	0.00979873
WBGene00021518	hpo-6	1.2368	2.12e-05
WBGene00000531	clh-4	1.23657	0.00318334
WBGene00020726	T23C6.4	1.2361	0.00494735
WBGene00015709	cyp-33A1	1.23599	0.000146716
WBGene00007939	C34F6.5	1.23555	0.0075469
WBGene00011829	T19A6.4	1.23421	0.00748381
WBGene00013996	ZK550.2	1.23417	0.000902974
WBGene00006067	sto-5	1.23389	0.00172406
WBGene00021528	gbb-1	1.23368	0.00641302
WBGene00003249	mig-18	1.23338	0.00433407
WBGene00013104	Y51H4A.8	1.2321	0.00146014
WBGene00008485	ugt-43	1.23184	0.00508592
WBGene00022202	Y72A10A.1	1.23117	0.00682848
WBGene00015684	C10G8.8	1.23067	0.00136193
WBGene00018367	F42H10.3	1.23061	0.00138229
WBGene00011732	arrd-17	1.23038	0.00411694
WBGene00009393	clec-62	1.23004	0.000592571
WBGene00020471	pho-14	1.22997	0.000406332
WBGene00020581	T19D12.6	1.22955	0.00020656
WBGene00000485	che-3	1.22867	0.0045964
WBGene00004036	plc-1	1.22822	7.1e-05
WBGene00006779	unc-43	1.22814	0.000271771
WBGene00020903	acd-5	1.2267	0.00194814
WBGene00009781	F46C5.6	1.22588	5.29e-05
WBGene00010109	F55C10.5	1.2258	0.00646087
WBGene00008273	C53B4.3	1.22571	0.00600994
WBGene00010610	K07A1.3	1.22525	0.00772736
WBGene00001745	gsa-1	1.225	0.000300376
WBGene00000583	cof-2	1.22474	0.0054903
WBGene00002234	kqt-2	1.22412	0.000207861
WBGene00022712	ZK355.2	1.22327	0.00486125
WBGene00016033	C24A3.2	1.22315	0.00269544
WBGene00007431	C08B6.11	1.22287	0.00392098
WBGene00022647	slc-17.1	1.22279	0.00908292
WBGene00009562	flp-22	1.22259	0.00662194
WBGene00044699	nhr-286	1.22252	0.00682848
WBGene00002268	lec-5	1.22241	0.000786339
WBGene00004825	skr-19	1.22177	0.0028645
WBGene00018594	aman-3	1.22026	7.35e-06
WBGene00000277	cab-1	1.22011	0.00048155
WBGene00022951	C30E1.9	1.21912	0.00257763
WBGene00011997	nlp-51	1.21899	0.0034775
WBGene00010470	cdr-4	1.21884	0.00139751
WBGene00016975	nhr-173	1.21807	0.000987953
WBGene00007751	C26G2.2	1.2171	0.00219696
WBGene00006408	tag-18	1.21707	0.00121069
WBGene00012144	T28H10.3	1.21623	0.0049976
WBGene00006586	tni-4	1.21438	0.00360005
WBGene00006890	vem-1	1.21414	0.00429957
WBGene00010134	F55H12.3	1.21377	0.000166109
WBGene00020585	clec-178	1.21352	0.00321665
WBGene00020155	T02B11.3	1.21294	0.00353266
WBGene00022893	ZK1290.13	1.21199	0.00398588
WBGene00021675	Y48G1BR.1	1.2119	0.00537776
WBGene00001393	fat-1	1.21126	0.00284944
WBGene00016558	pks-1	1.21074	0.000287372
WBGene00019280	K01A2.5	1.21032	0.00524675
WBGene00014194	ZK1037.6	1.21006	0.00122817
WBGene00017780	F25E2.2	1.21	0.000924892
WBGene00001187	egl-19	1.20854	0.00124429
WBGene00011579	T07D4.2	1.20766	0.00137946
WBGene00001395	fat-3	1.20754	0.000737407
WBGene00015423	C04E6.7	1.20718	0.00138915
WBGene00003754	nlp-16	1.20639	0.000139567
WBGene00022144	pghm-1	1.20639	0.00122632
WBGene00008239	fshr-1	1.20622	0.000273195
WBGene00009450	ugt-58	1.20607	0.00494122
WBGene00016555	math-20	1.20596	0.0025265
WBGene00009514	F37H8.5	1.20593	0.00057812
WBGene00019205	kcc-2	1.20588	0.00116111
WBGene00007833	oac-6	1.20506	0.00330782
WBGene00001649	gob-1	1.20424	0.00135869
WBGene00018384	F43C11.7	1.20418	0.00104151
WBGene00008957	glb-13	1.20271	0.00663714
WBGene00016006	fln-2	1.20246	0.000365875
WBGene00020658	T21F4.1	1.20173	0.00262438
WBGene00017850	F27B10.1	1.2013	0.00672658
WBGene00016906	C53D5.5	1.20069	0.00138412
WBGene00009640	nspc-10	1.20016	0.0011764
WBGene00019018	abts-3	1.19962	0.000987953
WBGene00023209	ZC513.7	1.1991	0.00258271
WBGene00007756	C27A7.5	1.19907	0.0016061
WBGene00014000	ZK550.6	1.19699	0.00129129
WBGene00021005	ule-1	1.19635	0.00139167
WBGene00009888	F49E2.5	1.1959	0.000468639
WBGene00013317	Y57G11C.22	1.19569	0.0016061
WBGene00014251	gstk-1	1.19478	0.000310747
WBGene00017671	pgal-1	1.19407	0.00529384
WBGene00010947	M176.11	1.19401	0.00107091
WBGene00009476	F36F2.2	1.19228	0.00187191
WBGene00011719	T11G6.4	1.19027	0.00526342
WBGene00000003	aat-2	1.1901	0.00241467
WBGene00003015	lin-29	1.18971	0.00995631
WBGene00009809	F47B8.8	1.18797	0.00779472
WBGene00011995	rsf-1	1.18679	0.000987953
WBGene00006493	ivns-1	1.18675	0.00297772
WBGene00023432	K12B6.9	1.18578	0.0079029
WBGene00004924	snt-4	1.18502	0.0023997
WBGene00015430	C04E7.3	1.18483	0.00193015
WBGene00000545	clp-4	1.18456	0.000598465
WBGene00008460	E02H4.2	1.18441	0.00681465
WBGene00011679	ucr-2.2	1.18435	0.00298778
WBGene00045052	K12C11.6	1.18412	0.00434955
WBGene00012901	cnp-2	1.18394	0.00825285
WBGene00003670	nhr-80	1.18321	0.000435956
WBGene00020972	trpl-2	1.18145	0.00361773
WBGene00000998	dig-1	1.18105	0.000358749
WBGene00004826	skr-20	1.18103	0.00633249
WBGene00022279	sesn-1	1.18093	0.000950491
WBGene00011436	T04F3.1	1.18092	0.000754858
WBGene00008865	F15G9.1	1.17923	0.00158857
WBGene00001446	flp-3	1.17849	0.000156032
WBGene00001454	flp-11	1.17847	0.00136193
WBGene00020806	T25F10.3	1.178	0.00543632
WBGene00001459	flp-16	1.17773	0.00653706
WBGene00006667	twk-12	1.176	0.00866788
WBGene00009637	nspc-13	1.17521	0.00150424
WBGene00015010	ptps-1	1.17499	0.00484619
WBGene00020407	chil-24	1.17442	0.00660446
WBGene00001945	his-71	1.17402	0.0048565
WBGene00003721	nhr-131	1.17374	0.000801493
WBGene00000982	dhs-19	1.17299	0.000763695
WBGene00007583	C14B4.2	1.17246	0.00334847
WBGene00044082	D1086.12	1.17199	0.00395554
WBGene00001560	gei-3	1.1719	0.000147565
WBGene00019521	dmd-7	1.16918	0.000860907
WBGene00022270	Y73E7A.3	1.16894	0.00843109
WBGene00011708	T11B7.5	1.16867	0.00683519
WBGene00012289	W05H12.1	1.16853	0.00502707
WBGene00010567	K04G2.9	1.16784	0.00549642
WBGene00044301	lgc-28	1.16784	0.0092099
WBGene00020152	nhr-211	1.16538	0.00740628
WBGene00004438	rpl-25.1	1.16525	0.00215108
WBGene00018952	F56C9.8	1.16483	0.000599276
WBGene00001479	fmo-4	1.1625	0.00205212
WBGene00019068	faah-3	1.16201	0.00264801
WBGene00021368	best-20	1.16148	0.00849944
WBGene00020510	T14G11.1	1.16104	0.000310747
WBGene00008932	F18A11.5	1.16006	0.00454556
WBGene00016862	C52A10.1	1.15942	0.00228717
WBGene00018025	F35A5.2	1.15924	0.00748381
WBGene00003071	lrp-1	1.15831	0.00199227
WBGene00017865	F27D9.7	1.1582	0.00339848
WBGene00004238	ptr-24	1.15792	0.000920389
WBGene00010701	ent-2	1.15771	0.00143232
WBGene00008988	F20G2.5	1.15705	2.61e-05
WBGene00010472	cdr-7	1.15445	0.00183781
WBGene00044396	ZK1290.14	1.15407	0.00686222
WBGene00007593	C14H10.3	1.15397	0.000908613
WBGene00016751	C48E7.6	1.1529	0.00482588
WBGene00001433	fkb-8	1.1515	0.00109666
WBGene00000219	asp-6	1.15135	0.00014235
WBGene00013541	lonp-2	1.15108	0.000690218
WBGene00009995	F53F4.13	1.15019	0.00311991
WBGene00020012	R11G1.6	1.14957	0.00543632
WBGene00044280	W02A2.9	1.14801	0.00399833
WBGene00019211	H18N23.2	1.14763	0.00543537
WBGene00002050	ifa-1	1.14625	0.000503069
WBGene00001460	flp-17	1.14619	0.00228356
WBGene00043983	C39D10.11	1.14553	0.00162031
WBGene00013321	Y57G11C.31	1.14536	0.00631555
WBGene00006788	unc-53	1.14352	0.000473823
WBGene00007044	cpna-5	1.14268	0.00659373
WBGene00003990	pfn-2	1.14053	0.00686222
WBGene00011019	R05A10.2	1.14002	0.00212793
WBGene00003980	pes-7	1.13949	0.00138467
WBGene00011020	R05A10.3	1.1392	0.00972953
WBGene00007103	crm-1	1.13916	9.79e-05
WBGene00017971	F32A5.8	1.13831	0.000682975
WBGene00001863	him-4	1.13759	0.000419843
WBGene00000441	ceh-18	1.13659	0.00647112
WBGene00014079	ZK792.7	1.13612	0.00635003
WBGene00018044	F35D11.3	1.13609	0.0017479
WBGene00010290	F58H1.7	1.13542	0.00853346
WBGene00001572	gei-15	1.13482	0.00316346
WBGene00009582	F40F9.5	1.13415	0.00497723
WBGene00044570	T22B7.8	1.13405	0.00748381
WBGene00008019	C38H2.2	1.13269	0.000982569
WBGene00021895	clec-84	1.13225	0.00157385
WBGene00006705	ubc-8	1.1314	0.00268267
WBGene00044134	D1025.10	1.13112	0.00518868
WBGene00022276	nlp-40	1.1301	0.000796451
WBGene00018984	F56F10.1	1.1294	0.00825199
WBGene00010605	K06G5.1	1.12863	0.00238476
WBGene00015472	C05D9.3	1.1283	0.00238476
WBGene00015767	hex-2	1.12626	0.00678203
WBGene00022823	ZK813.4	1.12563	0.00527779
WBGene00010336	acox-1.6	1.12542	8.96e-05
WBGene00019650	K11D12.11	1.1245	0.00634429
WBGene00019232	ugt-13	1.12431	0.000107094
WBGene00009617	F41E7.1	1.12377	0.00599052
[truncated: 137 more rows]
