# Supplementary material for: A gonadal gap junction INX-14/Notch GLP-1 signaling axis suppresses gut defense through an intestinal lysosome pathway
Source: Front Immunol. 2023 Oct 19;14:1249436. doi: 10.3389/fimmu.2023.1249436 (PMC10620905; doi:10.3389/fimmu.2023.1249436)
Supplement: Supplementary file 7 [file DataSheet_3.xlsx]

## Sheet: Sheet1
Datasets S3. 48 genes enriched in lysosome pathway from KEGG.
Wormbase_ID	Gene_Name	KD_PA14vsCT_PA14_log2FoldChange	KD_PA14vsCT_PA14_padj	KD_OP50vsCT_OP50_log2FoldChange	KD_OP50vsCT_OP50_padj
WBGene00020016	lipl-3	6.76502	2.11e-05	1.75049	0.0200927
WBGene00000213	asm-3	4.54467	4.57e-14	3.10203	0.000319162
WBGene00000784	cpr-4	3.85576	1.99e-05	2.40571	0.000650887
WBGene00007331	pho-11	3.16489	1.02e-11	2.48803	0.000486834
WBGene00016340	gba-2	2.67534	1.92e-05	3.59748	1
WBGene00022642	lipl-5	2.39501	0.000177599	1.82509	0.00637198
WBGene00009773	lipl-2	2.21148	5.72e-06	2.56559	0.000976392
WBGene00000781	cpr-1	2.20293	0.0239618	1.51999	0.0679671
WBGene00004878	smf-3	2.1926	2.74e-05	1.51645	0.0473335
WBGene00000216	asp-3	2.06542	0.000221164	1.85797	0.00473813
WBGene00008793	F14D7.6	2.04876	0.000197224	1.44972	0.0434974
WBGene00016335	gba-1	1.91649	0.00568756	1.69592	0.0125321
WBGene00000789	cpz-2	1.81468	6.18e-05	1.88029	0.00584221
WBGene00000212	asm-2	1.81427	1.34e-05	1.62789	0.0314787
WBGene00003828	nuc-1	1.74917	0.000141582	1.57111	0.0135796
WBGene00021160	gba-4	1.74837	0.025629	1.3205	0.0380187
WBGene00000217	asp-4	1.70456	0.000346172	1.54103	0.0135696
WBGene00021503	ctsa-2	1.63368	0.0012002	1.34689	0.0375243
WBGene00021070	cpr-8	1.58068	0.0424871	0.576794	0.299708
WBGene00009146	F26C11.1	1.55236	0.0362427	1.13541	0.0884462
WBGene00018271	F41C3.5	1.54819	5.35e-06	1.5576	0.0112884
WBGene00010062	lipl-1	1.52742	0.000112369	1.67873	0.0221555
WBGene00020509	hex-1	1.47009	0.000121822	1.89738	0.00360639
WBGene00011095	gana-1	1.41283	0.00453641	1.28392	0.0357718
WBGene00018877	aman-1	1.41089	2.32e-05	1.63991	0.0239451
WBGene00013693	Y105E8B.9	1.39744	0.000432571	0.656342	0.177707
WBGene00008741	F13D12.6	1.3819	0.0146973	1.55859	0.0174166
WBGene00011832	bgal-1	1.37493	5.76e-05	1.50665	0.0200927
WBGene00000786	cpr-6	1.33842	0.00236604	1.36082	0.0313176
WBGene00006452	heh-1	1.31311	0.00138915	1.24223	0.034673
WBGene00016207	C29E4.10	1.31184	0.0222073	1.49765	0.0596692
WBGene00001814	haf-4	1.30967	0.00326215	1.45124	0.0285872
WBGene00009192	asah-2	1.25237	0.0179854	1.79225	0.00762463
WBGene00007056	crn-7	1.249	0.0019287	1.36545	0.0384447
WBGene00010769	asah-1	1.24221	0.00409341	1.61571	0.0173249
WBGene00020471	pho-14	1.22997	0.000406332	1.12363	0.0498084
WBGene00206373	C27A2.12	1.12567	0.0432196	1.12273	0.116619
WBGene00012225	W03G11.3	1.11757	0.00032336	1.61957	0.0160866
WBGene00006914	vha-5	1.06998	0.0204799	1.09841	0.0768675
WBGene00019867	R04B3.2	1.03731	0.0100296	0.748996	0.118982
WBGene00010722	K09E4.4	0.97542	0.0266596	0.968804	0.176629
WBGene00000150	apm-1	0.886093	0.0105209	1.17816	0.0483973
WBGene00001819	haf-9	0.877914	0.0271758	1.48824	0.0193325
WBGene00006915	vha-6	0.807563	0.0385056	1.17094	0.0680627
WBGene00004023	pho-4	0.721783	0.0427831	1.34393	0.04991
WBGene00007055	tag-196	0.660654	0.0301322	0.795026	0.108965
WBGene00020930	hlh-30	0.638788	0.00930249	0.775634	0.0989579
WBGene00001037	dnj-19	-1.07514	0.0107324	-0.882438	0.0896696
